# Supplementary material for: Swimming with Predators and Pesticides: How Environmental Stressors Affect the Thermal Physiology of Tadpoles
Source: PLoS One. 2014 May 28;9(5):e98265. doi: 10.1371/journal.pone.0098265 (PMC4037208; doi:10.1371/journal.pone.0098265)
Supplement: Raw Data S1 — CTmax and swimming performance database. (XLS) [file pone.0098265.s002.xls]

## Sheet: data swimming
Treatment	Treatment#	Predator	Roundup	Mesocosm	Code	T	speed (m/s)	BL - Body Length (mm)	TL - Tail Length (mm)	TTL - Total Tadpole Length (mm)	BH - Body height (mm)	MH - Muscle Height (mm)	TH - Tail Heigth (mm)	centroid size
C	1	0	0	1	C2	20	0.38	13.96	24.65	38.67	6.38	3.33	9.1	59.083
C	1	0	0	1	C3	20	0.423333	12.01	22.14	33.88	5.1	2.62	7.5	51.1985
C	1	0	0	1	C4	20	0.336667	12.29	21.02	33.01	6.16	2.85	7.3	51.2658
C	1	0	0	1	C5	20	0.443333	13.58	28.6	42.07	6.75	4.05	9.2	65.8407		C - control
C	1	0	0	1	C6	20	0.43	13.95	26.11	39.9	6.18	3.14	8.4	60.7867		R - Roundup
C	1	0	0	2	C7	20	0.376667	13.6	23.52	37.1	6.45	3.03	8.4	58.4216		P - predator
C	1	0	0	2	C8	20	0.353333	13.56	25.05	38.55	6.23	3.2	8.2	59.0757		PR - predator + Roundup
C	1	0	0	2	C9	20	0.286667	11.35	19.31	30.5	5.15	2.35	7.14	47.9156
C	1	0	0	2	C10	20	0.496667	12.7	24.56	37.02	5.6	2.77	8.2	56.5781
C	1	0	0	2	C11	20	0.403333	13.13	24.11	37.11	5.81	2.81	7.9	56.709
C	1	0	0	2	C12	20	0.453333	12.34	23.42	35.74	6.08	2.97	7.4	55.458		NOTE: in the TPS data file, tadpoles are identified by their photo name, consisting of temperature + code
C	1	0	0	3	C13	20	0.35	13.03	24.28	37.16	6.32	2.81	8.1	57.2799		example:
C	1	0	0	3	C14	20	0.313333	13.38	24.72	38.16	6.7	2.9	8.1	59.9389		ID = 20_C_2_01
C	1	0	0	3	C15	20	0.4	14.74	27.08	41.88	6.82	3.11	9.6	63.2171		Temperature 20, treatment C, tadpole number 2, photo 01
C	1	0	0	3	C16	20	0.42	13.63	26.1	39.68	4.49	3.1	9.4	60.9439		Tadpole C2 that swam at temperature 20ºC
C	1	0	0	3	C17	20	0.403333	13.71	26.61	40.21	5.94	3.31	9.2	61.2502
C	1	0	0	3	C18	20	0.363333	13.23	24.96	37.97	6.21	3.1	8.6	57.4681
C	1	0	0	4	C19	20	0.386667	12.93	22.66	35.41	6.3	2.83	7.8	54.5678
C	1	0	0	4	C20	20	0.403333	11.03	22.6	33.9	5.6	2.81	7.4	51.9517
C	1	0	0	4	C22	20	0.406667	13.25	24.61	37.97	7.2	3.19	8.6	58.4056
C	1	0	0	4	C23	20	0.413333	13.37	23.57	37	6.28	3.03	8.6	55.9194
C	1	0	0	4	C24	20	0.39	13.48	25.03	38.49	6.37	2.77	8.7	58.3679
C	1	0	0	1	C1	24	0.33	11.49	20.29	31.6	5	2.26	7.6	47.395
C	1	0	0	1	C2	24	0.416667	12.91	25.18	38.2	5.89	2.72	8.2	57.8304
C	1	0	0	1	C3	24	0.453333	12.94	23.25	36.05	5.52	3.01	7.4	56.027
C	1	0	0	1	C4	24	0.456667	13.69	26.84	40.63	6.96	3.4	8.2	62.3251
C	1	0	0	1	C5	24	0.353333	12.42	24.45	36.86	5.81	3.07	7	57.7111
C	1	0	0	1	C6	24	0.36	13.36	25.16	38.41	6.23	2.92	8.1	57.6006
C	1	0	0	2	C7	24	0.396667	14.42	27.04	41.4	5.83	3.49	8.6	63.4684
C	1	0	0	2	C8	24	0.43	12.58	24.53	37.27	5.85	2.93	7.8	56.1312
C	1	0	0	2	C9	24	0.393333	13.52	26.49	39.77	6.35	3.17	7.9	61.4823
C	1	0	0	2	C10	24	0.373333	12.99	22.91	35.98	5.53	2.61	7.3	54.814
C	1	0	0	2	C11	24	0.38	13.05	24.09	37.38	6.33	2.98	8.9	56.7397
C	1	0	0	2	C12	24	0.476667	13.18	27.04	40.07	6.21	2.88	8.5	60.7176
C	1	0	0	3	C13	24	0.333333	12.86	23.8	36.55	6.26	2.83	8.7	56.3808
C	1	0	0	3	C14	24	0.506667	13.78	26.21	39.77	5.94	3.38	9	60.6735
C	1	0	0	3	C15	24	0.46	12.83	26.37	39.18	5.72	2.79	8.6	58.199
C	1	0	0	3	C16	24	0.35	12.95	25.26	38.18	5.65	2.66	8.3	57.9775
C	1	0	0	3	C17	24	0.463333	14.63	28.43	42.8	6.57	3.47	9.5	65.6201
C	1	0	0	3	C18	24	0.436667	12.87	22.6	35.4	5.82	2.7	8	53.6976
C	1	0	0	4	C19	24	0.463333	13.81	25.65	39.15	6.46	3.05	8.9	60.0389
C	1	0	0	4	C20	24	0.48	13	26.37	39.78	5.98	3.08	9	60.7976
C	1	0	0	4	C21	24	0.426667	13.89	26.36	40.2	6.52	3.12	8.9	61.0588
C	1	0	0	4	C22	24	0.466667	12.72	25.45	38.16	5.54	2.99	8.5	57.7766
C	1	0	0	4	C23	24	0.31	12.89	24.5	37.58	6.2	2.8	8.8	56.4867
C	1	0	0	4	C24	24	0.4	11.19	22.61	33.61	5.31	2.64	7.2	50.4253
C	1	0	0	1	C1	28	0.4	14.6	27.19	41.58	6.69	3.45	10	62.1311
C	1	0	0	1	C2	28	0.353333	13.6	25.7	39.29	6.92	3.09	8.7	59.4766
C	1	0	0	1	C3	28	0.5	15.05	28.73	43.69	7.8	3.7	10.1	66.056
C	1	0	0	1	C4	28	0.38	13.73	24.11	37.8	6.43	2.96	8.6	58.4859
C	1	0	0	1	C5	28	0.32	12.84	23.62	36.34	6.56	3.12	9.1	55.2751
C	1	0	0	1	C6	28	0.526667	13.61	26.77	40.24	7.11	3.12	8.8	60.1816
C	1	0	0	2	C7	28	0.423333	13.69	26.19	39.67	6.93	3.16	8.7	61.1721
C	1	0	0	2	C8	28	0.53	12.6	24.24	36.92	6.43	2.92	8.7	56.3485
C	1	0	0	2	C9	28	0.443333	13.95	24.32	38.23	6.88	2.92	9	57.3391
C	1	0	0	2	C10	28	0.41	13.97	24.29	38.23	7.13	3.14	9.1	57.6045
C	1	0	0	2	C11	28	0.556667	13.31	26.62	39.99	6.02	3.04	8.1	60.297
C	1	0	0	2	C12	28	0.46	14.01	27.4	41.41	6.91	3.4	8.9	62.4388
C	1	0	0	3	C13	28	0.416667	14.17	27.71	41.87	6.94	3.03	9.5	63.2333
C	1	0	0	3	C14	28	0.58	13.75	26.24	40	6.81	3.1	8.8	61.3072
C	1	0	0	3	C15	28	0.523333	13.77	26.16	39.9	7.17	2.81	9.7	60.7035
C	1	0	0	3	C16	28	0.52	14.8	27.49	42.22	7.73	3.36	9.5	64.7956
C	1	0	0	3	C17	28	0.463333	15.44	28.95	44.22	7.03	3.41	9.4	67.8682
C	1	0	0	3	C18	28	0.576667	15.24	29.45	44.52	6.81	3.44	9.5	67.1028
C	1	0	0	4	C19	28	0.43	14.91	27.88	42.88	7.46	3.19	9.7	65.337
C	1	0	0	4	C20	28	0.4	12.26	24.5	36.65	6.47	3.06	7.8	56.5687
C	1	0	0	4	C21	28	0.366667	12.65	23.99	36.57	5.94	2.87	8.3	55.8744
C	1	0	0	4	C22	28	0.486667	14.43	29.76	44.29	6.69	3.36	9.1	67.5768
C	1	0	0	4	C23	28	0.353333	11.52	21.61	33	6.1	2.66	6.8	49.9737
C	1	0	0	4	C24	28	0.48	12.97	24.06	36.95	6.81	3	8.4	56.9408
C	1	0	0	1	C1	32	0.473333	14.39	26.88	41.18	6.99	3.45	9.3	63.5221
C	1	0	0	1	C2	32	0.496667	13.29	25.1	38.42	6.46	2.77	8.2	57.9642
C	1	0	0	1	C3	32	0.503333	14.21	25.68	39.77	6.86	3.21	9.2	60.009
C	1	0	0	1	C4	32	0.51	14.45	27.86	42.08	6.32	3.32	9	64.0236
C	1	0	0	1	C5	32	0.486667	14.86	26.31	40.97	7.08	3.33	8.4	61.9999
C	1	0	0	1	C6	32	0.4	13.66	24.53	38.05	7.06	3.21	9	57.1582
C	1	0	0	2	C7	32	0.343333	12.48	20.84	33.19	6.42	2.73	7.8	50.8706
C	1	0	0	2	C8	32	0.5	14.18	26.28	41.06	6.25	3.14	9.1	63.5383
C	1	0	0	2	C9	32	0.383333	14.44	25.81	40.09	6.79	3.07	8.6	60.9859
C	1	0	0	2	C10	32	0.463333	12.14	21.9	33.96	5.51	2.72	7.3	51.7618
C	1	0	0	2	C11	32	0.606667	14.12	25.44	39.43	6.55	3.08	8.4	59.941
C	1	0	0	2	C12	32	0.503333	13.24	24.46	37.73	7.06	2.65	8	57.2007
C	1	0	0	3	C13	32	0.486667	14.48	25.1	39.46	6.98	2.82	9.2	60.7843
C	1	0	0	3	C14	32	0.46	15.29	28.47	43.71	7.26	3.09	10.6	65.9155
C	1	0	0	3	C15	32	0.413333	13.03	23.98	36.93	6.48	2.72	7.9	55.8495
C	1	0	0	3	C16	32	0.453333	14.36	26.61	40.87	6.89	3.14	9.3	62.1661
C	1	0	0	3	C17	32	0.486667	14.27	27.35	41.51	6.96	3.16	9.3	64.0106
C	1	0	0	3	C18	32	0.5	12.75	24.01	36.63	6.03	3.01	7.7	55.5951
C	1	0	0	4	C19	32	0.543333	15	27.16	42.04	7.09	3.22	9.4	63.9467
C	1	0	0	4	C20	32	0.43	14.42	28.12	43.47	7.23	3.08	9.3	66.864
C	1	0	0	4	C21	32	0.48	13.79	24.34	37.99	6.66	2.85	8.7	57.9414
C	1	0	0	4	C22	32	0.306667	13.48	23.11	36.54	6.55	2.72	8.6	55.3654
C	1	0	0	4	C23	32	0.456667	14.86	28.48	43.3	7.69	3.62	9	66.6414
C	1	0	0	4	C24	32	0.516667	13.9	23.7	37.46	6.31	2.75	8.2	56.677
C	1	0	0	1	C1	35	0.48	13.78	28.01	41.71	6.33	3.31	9.8	62.7836
C	1	0	0	1	C2	35	0.493333	13.2	26.49	39.71	6.38	3.81	8.8	60.9886
C	1	0	0	1	C3	35	0.436667	13.2	23.75	36.93	5.81	2.9	8.1	55.9314
C	1	0	0	1	C4	35	0.366667	12.99	25.65	38.73	6.66	3.02	8.4	59.0772
C	1	0	0	1	C5	35	0.353333	12.24	24.03	36.24	6.15	2.96	8.5	54.5977
C	1	0	0	1	C6	35	0.566667	14.39	27.92	42.14	6.98	3.64	9.7	65.0251
C	1	0	0	2	C7	35	0.443333	12.95	26.18	39.25	6.55	3.01	8.1	59.801
C	1	0	0	2	C8	35	0.293333	11.59	22.69	34.28	5.87	3.01	7.7	51.7918
C	1	0	0	2	C9	35	0.416667	14.32	29.49	43.73	6.85	3.7	9.3	66.6418
C	1	0	0	2	C10	35	0.506667	12.95	25.5	38.38	5.64	3.22	8.3	59.5816
C	1	0	0	2	C11	35	0.473333	13.3	26.63	39.83	6.44	3.4	8.9	60.4608
C	1	0	0	2	C12	35	0.59	14.86	32.11	46.94	7.85	3.59	10	71.6134
C	1	0	0	3	C13	35	0.426667	12.71	25.02	37.7	6.31	2.91	8.1	57.253
C	1	0	0	3	C14	35	0.363333	13.02	26.64	39.22	6.09	3.11	7.9	60.6107
C	1	0	0	3	C15	35	0.423333	12.34	23.51	35.87	5.84	2.86	7.9	54.9578
C	1	0	0	3	C16	35	0.42	14.49	27.44	41.82	7.44	3.25	9.2	63.7408
C	1	0	0	3	C17	35	0.51	11.91	23.16	34.93	5.95	2.82	7.6	53.7802
C	1	0	0	3	C18	35	0.41	14.62	29.8	44.47	6.82	3.22	9.8	67.5408
C	1	0	0	4	C19	35	0.493333	14.3	26.76	40.99	7.31	3.31	9.5	62.695
C	1	0	0	4	C20	35	0.426667	12.97	24.93	37.8	6.76	2.99	8.7	58.0494
C	1	0	0	4	C21	35	0.67	13.62	25.9	39.51	6.03	2.83	8.7	60.248
C	1	0	0	4	C22	35	0.533333	12.48	26.49	38.94	6.72	3.28	8.7	59.1126
C	1	0	0	4	C23	35	0.41	13.64	27.3	40.93	6.82	3.22	8.8	62.3298
C	1	0	0	4	C24	35	0.486667	13.51	27.33	40.68	7.19	3.48	9.3	62.3416
C	1	0	0	1	C1	38	0.49	13.28	25.33	38.62	6.41	3.21	8.6	59.1668
C	1	0	0	1	C2	38	0.64	14.02	26.71	40.75	6.56	3.19	9.1	62.6154
C	1	0	0	1	C3	38	0.353333	12.81	24.49	37.27	5.87	3.07	8.5	56.2255
C	1	0	0	1	C4	38	0.36	12.42	24.35	36.94	6.19	3.08	8.4	55.5443
C	1	0	0	1	C5	38	0.44	12.42	24.23	36.52	6.17	3.06	8.2	55.6933
C	1	0	0	1	C6	38	0.303333	13.9	26.91	40.64	7	3.24	8.8	62.6072
C	1	0	0	2	C7	38	0.296667	12.22	23.04	35.16	5.45	2.61	7.4	53.6923
C	1	0	0	2	C8	38	0.42	12.52	23.97	36.59	5.94	2.81	7.8	55.3169
C	1	0	0	2	C9	38	0.41	12.2	24.41	36.64	5.74	2.88	7.5	55.5181
C	1	0	0	2	C10	38	0.423333	12.39	22.77	34.97	6.34	2.81	8.3	53.5549
C	1	0	0	2	C11	38	0.406667	12.14	24.63	36.81	5.81	2.92	7.7	56.3912
C	1	0	0	2	C12	38	0.246667	13.41	24.94	38.17	6.31	2.84	8.2	58.0197
C	1	0	0	3	C13	38	0.453333	12.96	26.39	39.25	6.48	2.74	8.3	59.7529
C	1	0	0	3	C14	38	0.353333	13.08	25.85	38.91	6.53	2.94	8.9	58.9704
C	1	0	0	3	C15	38	0.456667	13.5	27.73	41.1	6.81	3.23	9	62.8821
C	1	0	0	3	C16	38	0.39	13.8	28.34	42.03	6.89	3.29	9.4	64.2001
C	1	0	0	3	C17	38	0.283333	12.2	25.75	37.87	5.98	3.03	8.4	57.9212
C	1	0	0	3	C18	38	0.4	12.99	26.74	39.68	6.39	3.2	8.5	60.5106
C	1	0	0	4	C19	38	0.386667	12	22.78	34.81	6.26	2.74	8	52.7089
C	1	0	0	4	C20	38	0.41	11.78	22.84	34.77	5.9	2.58	7.9	52.9466
C	1	0	0	4	C21	38	0.433333	11.1	21.32	32.25	5.46	2.46	7.2	49.0792
C	1	0	0	4	C22	38	0.353333	13.46	26.38	39.85	7.03	3.23	9.1	61.0285
C	1	0	0	4	C23	38	0.356667	13.05	25.68	38.68	6.65	2.77	7.9	58.9653
C	1	0	0	4	C24	38	0.58	14.63	27.51	42	7.07	3.49	9.4	64.2344
R	2	0	1	5	R1	20	0.336667	13.13	25.39	38.57	6.65	3.13	8.5	59.5237
R	2	0	1	5	R2	20	0.486667	12.57	24.93	37.66	5.6	2.54	8.3	56.9199
R	2	0	1	5	R3	20	0.4	13.57	27.9	41.43	6.04	3.19	8.7	62.1306
R	2	0	1	5	R4	20	0.453333	14.25	28.37	42.38	6.7	3	9.2	63.8051
R	2	0	1	5	R5	20	0.386667	13	25.57	38.87	5.8	2.99	8.6	59.0559
R	2	0	1	5	R6	20	0.353333	14.28	28.75	42.8	7.51	3.44	9.6	66.0611
R	2	0	1	6	R7	20	0.416667	12.21	25.43	37.36	6.35	3.38	8.5	57.9163
R	2	0	1	6	R8	20	0.386667	12.83	26.18	39.2	6.5	3	8.9	60.6232
R	2	0	1	6	R9	20	0.333333	12.41	24.71	37.14	5.84	2.7	7.9	56.0084
R	2	0	1	6	R10	20	0.446667	14.41	28.23	42.45	7.16	3.12	9.5	64.0239
R	2	0	1	6	R11	20	0.316667	11.81	23	34.64	5.8	2.6	7.7	52.2037
R	2	0	1	6	R12	20	0.463333	11.97	23.38	35.16	5.78	3.1	7.49	52.4003
R	2	0	1	7	R13	20	0.42	13.64	25.55	39.51	6.48	3.07	8.71	59.801
R	2	0	1	7	R14	20	0.31	11.72	21.61	33.6	5.27	2.61	7.2	51.1269
R	2	0	1	7	R15	20	0.34	12.64	23.98	36.59	5.36	2.73	8	55.5238
R	2	0	1	7	R16	20	0.426667	13.26	25.47	38.54	6.02	2.86	9	59.0268
R	2	0	1	7	R18	20	0.46	12.41	24.17	36.33	5.82	2.7	8.2	55.3379
R	2	0	1	8	R19	20	0.526667	13.15	25.76	38.93	5.82	2.9	9	59.0318
R	2	0	1	8	R20	20	0.4	13.29	24.9	38.15	5.99	2.96	8.5	58.6398
R	2	0	1	8	R21	20	0.413333	14.1	27.86	41.81	6.43	3.16	9.3	63.8064
R	2	0	1	8	R22	20	0.426667	14.84	28.17	43.04	6.85	3.18	9.3	64.9923
R	2	0	1	8	R23	20	0.37	12.8	26.34	39.33	6.04	2.97	8.4	59.6647
R	2	0	1	8	R24	20	0.563333	13.37	26.43	39.91	5.67	2.96	9.1	61.8429
R	2	0	1	5	R1	24	0.583333	13.83	27.28	41.01	6.75	3.6	9	62.6827
R	2	0	1	5	R2	24	0.353333	14.96	27.98	42.91	6.83	3.21	9.7	65.0814
R	2	0	1	5	R3	24	0.523333	14.54	29.42	42.99	7.14	3.05	9.5	64.6917
R	2	0	1	5	R4	24	0.42	13.38	25.54	38.69	5.86	3.24	9.3	58.9035
R	2	0	1	5	R5	24	0.36	14.38	28.6	42.78	6.74	3.37	9.5	66.0454
R	2	0	1	5	R6	24	0.456667	13.4	25.02	38.41	6.12	3.21	9.1	58.6603
R	2	0	1	6	R7	24	0.406667	11.95	24.05	36.12	5.37	2.72	7.9	55.0116
R	2	0	1	6	R8	24	0.523333	12.48	23.96	36.09	5.76	3.02	8	55.9166
R	2	0	1	6	R9	24	0.403333	12.8	25.41	38.08	5.98	2.74	8.8	57.4206
R	2	0	1	6	R10	24	0.453333	13.2	25.63	36.84	6.26	3.09	8.6	58.8673
R	2	0	1	6	R11	24	0.45	12.7	24.25	36.47	6.1	3.32	7.6	57.225
R	2	0	1	6	R12	24	0.343333	12.51	23.47	36.02	5.95	2.77	8	55.5402
R	2	0	1	7	R13	24	0.38	14.33	23.85	38.01	6.48	3.06	8.8	58.8831
R	2	0	1	7	R14	24	0.41	12.15	24.8	37.29	5.58	2.61	8.4	56.3099
R	2	0	1	7	R15	24	0.47	13.78	27.23	40.91	6.26	3.06	9.2	62.2766
R	2	0	1	7	R17	24	0.346667	11.53	21.88	33.42	5.35	2.56	7.4	50.5903
R	2	0	1	7	R18	24	0.46	11.7	25.51	38.15	5.77	2.8	7.7	59.2415
R	2	0	1	8	R19	24	0.41	14.01	26.44	40.19	6.97	3.4	8.9	61.9363
R	2	0	1	8	R20	24	0.403333	12.81	25.87	38.53	6.19	3.08	8.5	58.5763
R	2	0	1	8	R21	24	0.51	14.42	28.22	42.88	6.46	3.3	9	64.8159
R	2	0	1	8	R22	24	0.463333	13.82	24.36	38.09	6.45	2.97	8	60.187
R	2	0	1	8	R23	24	0.466667	14.08	26.1	40.25	6.16	3.26	8.6	60.9689
R	2	0	1	8	R24	24	0.526667	12.79	25.04	37.74	5.73	2.87	7.7	56.9267
R	2	0	1	5	R1	28	0.493333	15.28	29.88	45.11	7.74	3.47	10	68.2792
R	2	0	1	5	R2	28	0.616667	13.5	25.48	38.9	6.91	3.15	8.8	59.5045
R	2	0	1	5	R3	28	0.39	14.7	27.94	42.46	7.22	3.37	9.3	64.4766
R	2	0	1	5	R4	28	0.57	14.44	30.85	45.18	7.35	3.58	10.2	68.0116
R	2	0	1	5	R5	28	0.463333	14.4	28.71	43.11	7.15	3.24	8.9	65.9906
R	2	0	1	5	R6	28	0.523333	13.57	26.19	39.83	6.84	3.19	8.3	61.2238
R	2	0	1	6	R7	28	0.466667	14.81	29.31	43.95	7.59	3.66	9.1	67.4002
R	2	0	1	6	R8	28	0.64	14.4	27.61	41.94	6.89	3.57	8.6	63.8416
R	2	0	1	6	R9	28	0.443333	14.28	28.06	42.29	6.76	3.3	8.8	63.6262
R	2	0	1	6	R10	28	0.39	13.3	25.27	38.52	6.8	2.96	8.2	58.7499
R	2	0	1	6	R11	28	0.446667	13.21	26.23	39.33	6.76	3.15	9	59.0236
R	2	0	1	6	R12	28	0.61	14.98	30.26	45.27	7.8	3.86	9.2	68.9665
R	2	0	1	7	R13	28	0.46	13.47	25.93	39.45	6.73	3.01	9.1	59.4571
R	2	0	1	7	R14	28	0.416667	13.56	25.77	39.29	6.8	3.01	8.2	59.1629
R	2	0	1	7	R15	28	0.486667	15.31	28.06	43.53	7.83	3.24	9.3	66.7398
R	2	0	1	7	R16	28	0.47	14.94	28.74	43.7	8.19	3.86	10	65.119
R	2	0	1	7	R17	28	0.603333	15.51	30.83	46.2	7.94	3.92	10.2	70.4281
R	2	0	1	7	R18	28	0.383333	13.46	25.07	38.25	6.72	2.92	8.3	57.2588
R	2	0	1	8	R19	28	0.636667	15.52	30.5	45.96	7.58	3.59	10	69.1831
R	2	0	1	8	R20	28	0.67	13.68	27.27	40.9	6.63	3.27	8.9	61.2877
R	2	0	1	8	R21	28	0.526667	13.66	27.85	41.44	6.46	3.06	9	62.5992
R	2	0	1	8	R22	28	0.473333	13.52	25.37	38.79	6.69	3.21	8.9	58.6342
R	2	0	1	8	R23	28	0.44	13.68	25.01	38.66	6.39	3.05	8.8	58.4175
R	2	0	1	8	R24	28	0.54	14.2	25.95	40.08	7.04	2.92	8.8	60.4695
R	2	0	1	5	R1	32	0.503333	13.6	26.3	39.87	6.11	2.9	8.4	60.7751
R	2	0	1	5	R2	32	0.453333	14.53	25.96	40.2	7.05	3.05	8.8	61.388
R	2	0	1	5	R3	32	0.526667	12.79	22.78	35.52	6.36	2.84	7.6	54.3137
R	2	0	1	5	R4	32	0.453333	14.58	24.78	39.31	6.55	2.82	8.7	59.894
R	2	0	1	5	R5	32	0.383333	13.29	23.71	37.17	6.13	2.84	7.9	56.7027
R	2	0	1	5	R6	32	0.416667	13.94	25.64	39.32	6.77	3.07	8.3	60.1175
R	2	0	1	6	R7	32	0.473333	13.47	24.68	39.97	6.63	2.77	8.6	57.5741
R	2	0	1	6	R8	32	0.443333	13.13	24.6	37.76	5.77	2.74	7.8	57.5223
R	2	0	1	6	R9	32	0.586667	14.72	26.94	41.57	7.14	3.23	8.7	63.7159
R	2	0	1	6	R10	32	0.486667	14.62	27.56	42.15	6.88	2.74	8.5	64.0776
R	2	0	1	6	R11	32	0.583333	13.07	23.1	36.13	6.13	2.65	7.6	54.7643
R	2	0	1	6	R12	32	0.47	15.31	29.26	44.43	7.16	3.42	9.2	66.9155
R	2	0	1	7	R13	32	0.55	14.45	27.62	42.13	6.71	3	9.3	63.6968
R	2	0	1	7	R14	32	0.56	13.32	24.3	37.55	6.32	2.56	8.2	56.9028
R	2	0	1	7	R15	32	0.58	14.16	25.79	39.87	6.55	3.1	9.3	60.0794
R	2	0	1	7	R16	32	0.456667	14.46	28.85	43.19	7.42	3.1	9.3	65.7703
R	2	0	1	7	R17	32	0.59	14.59	27.84	42.3	6.94	2.84	9.6	63.8547
R	2	0	1	7	R18	32	0.45	12.91	23.49	36.37	6.09	2.88	8.5	55.9578
R	2	0	1	8	R19	32	0.363333	13.81	25.13	38.88	6.2	2.9	8.8	59.2898
R	2	0	1	8	R20	32	0.486667	12.84	23.33	36.07	6.16	2.91	8.3	54.6515
R	2	0	1	8	R21	32	0.51	16.33	30.65	47.06	7.44	3.42	10.6	71.1083
R	2	0	1	8	R22	32	0.6	14.91	28.54	43.43	7.86	3.36	9.7	66.8081
R	2	0	1	8	R23	32	0.553333	14.36	27.84	42.03	6.59	3.23	8.4	64.2636
R	2	0	1	8	R24	32	0.566667	14.26	28.41	42.48	6.83	3.1	9.3	64.6401
R	2	0	1	5	R1	35	0.446667	13.59	25.13	38.51	7.14	3.38	9.3	58.1152
R	2	0	1	5	R2	35	0.613333	13.71	26.66	40.23	6.44	3.22	8.8	62.4299
R	2	0	1	5	R3	35	0.516667	13.86	27.36	41.09	6.94	3.58	8.7	63.4762
R	2	0	1	5	R4	35	0.503333	12.6	26.03	38.65	6.18	3.06	8.6	58.484
R	2	0	1	5	R5	35	0.52	13.12	26.82	39.84	7.11	3.25	8.9	60.7234
R	2	0	1	5	R6	35	0.403333	12.18	22.34	34.51	5.84	2.78	7.8	52.8576
R	2	0	1	6	R7	35	0.35	14.85	29.95	44.64	7.44	3.57	9.7	67.4854
R	2	0	1	6	R8	35	0.493333	13.89	27.2	40.99	7.22	3.45	9	63.487
R	2	0	1	6	R9	35	0.463333	14.39	29.29	43.53	7.96	3.45	9.6	65.7874
R	2	0	1	6	R10	35	0.406667	14	27.88	41.74	7.24	3.54	9.1	64.8484
R	2	0	1	6	R11	35	0.466667	13.26	26.64	39.84	6.57	3.05	8.5	59.6587
R	2	0	1	6	R12	35	0.383333	13.77	27.01	40.62	6.72	3.15	9.2	61.9584
R	2	0	1	7	R13	35	0.483333	13.84	26.53	40.2	6.63	3.16	8.8	61.2164
R	2	0	1	7	R14	35	0.44	14.34	27.08	41.24	7.37	3.8	9.3	63.5362
R	2	0	1	7	R15	35	0.423333	13.8	27	40.74	6.5	3.25	9.1	62.0857
R	2	0	1	7	R16	35	0.503333	13.09	27.63	40.44	6.62	3.13	8.7	61.3061
R	2	0	1	7	R17	35	0.303333	13.92	26.15	40.06	7.18	3.22	8.9	60.8243
R	2	0	1	7	R18	35	0.42	12.15	25.16	37.34	6.51	3.21	8.6	56.829
R	2	0	1	8	R19	35	0.46	13.28	27.44	40.71	6.87	3.25	8.7	62.2288
R	2	0	1	8	R20	35	0.533333	14.16	28.12	42.21	6.98	3.57	9.6	64.911
R	2	0	1	8	R21	35	0.61	15.14	30.72	45.66	7.65	4.29	10.5	69.7252
R	2	0	1	8	R22	35	0.366667	13.16	27.73	41.08	6.75	3.18	9.1	62.4762
R	2	0	1	8	R23	35	0.623333	14.3	31.19	45.5	7.51	3.7	9.9	69.2226
R	2	0	1	8	R24	35	0.57	12.29	23.63	35.93	6.35	3.14	8.1	54.8781
R	2	0	1	5	R1	38	0.603333	11.76	24.47	36.2	5.98	2.7	8.1	55.2971
R	2	0	1	5	R2	38	0.576667	13.66	22.97	36.58	6.25	3.03	8.3	58.7688
R	2	0	1	5	R3	38	0.326667	12.32	23.36	35.76	5.95	2.83	7.4	54.9664
R	2	0	1	5	R4	38	0.286667	12.84	25.11	37.68	6.38	3.06	8.3	57.2337
R	2	0	1	5	R5	38	0.426667	13.49	25.02	38.27	6.16	3.15	8.8	58.4905
R	2	0	1	5	R6	38	0.406667	13.93	25.98	39.97	6.27	2.9	8.9	60.746
R	2	0	1	6	R7	38	0.336667	13.1	25.81	38.83	6.05	3.15	8.4	59.2092
R	2	0	1	6	R8	38	0.326667	12.01	22.61	34.39	5.75	2.89	7.5	52.9393
R	2	0	1	6	R9	38	0.316667	12.67	25.17	37.72	6.68	3.41	8.6	58.8569
R	2	0	1	6	R10	38	0.243333	13.03	26.08	39.16	6.76	3.23	8.6	59.8163
R	2	0	1	6	R11	38	0.383333	13.61	27.38	40.87	6.17	3.2	8.6	62.8998
R	2	0	1	6	R12	38	0.433333	14.69	28.25	42.94	7.62	3.41	9.3	65.8247
R	2	0	1	7	R13	38	0.33	14.14	28.44	42.45	6.84	3.83	9.3	64.8468
R	2	0	1	7	R14	38	0.343333	12.26	25.61	37.98	6.14	3.04	8	57.9499
R	2	0	1	7	R15	38	0.536667	12.42	24.85	37.22	6.87	3.1	8.4	56.6124
R	2	0	1	7	R16	38	0.436667	12.43	24.79	37.17	6.58	2.88	8.2	57.4735
R	2	0	1	7	R17	38	0.373333	12.03	24.61	36.42	6.37	3.19	8	55.5205
R	2	0	1	7	R18	38	0.333333	11.2	22.44	33.74	5.49	2.85	7.2	51.3489
R	2	0	1	8	R19	38	0.556667	14.26	28.06	42.17	6.94	3.65	10.1	64.016
R	2	0	1	8	R20	38	0.566667	14.04	28.88	43.03	6.36	3.29	9.4	65.4256
R	2	0	1	8	R21	38	0.34	13	27.67	40.49	6.41	3.29	8.8	61.7694
R	2	0	1	8	R22	38	0.47	14.6	29.86	44.14	7.07	3.52	9.4	66.3874
R	2	0	1	8	R23	38	0.556667	13.73	29.82	43.52	7.46	3.81	9.2	67.6475
R	2	0	1	8	R24	38	0.44	14.07	28.1	42.16	6.81	3.36	10	63.9426
P	3	1	0	9	P1	20	0.44	12.03	20.95	32.91	5.64	2.71	8.7	50.6231
P	3	1	0	9	P2	20	0.436667	12.85	26.27	39.7	6.15	3.12	8.8	59.5588
P	3	1	0	9	P3	20	0.466667	15.09	27.2	42.1	6.86	3.24	10.6	63.9687
P	3	1	0	9	P4	20	0.43	14.48	28.5	43.01	7.03	3.56	10.1	65.4817
P	3	1	0	9	P5	20	0.346667	13.4	27.38	40.58	6.27	3.21	9.56	61.43
P	3	1	0	9	P6	20	0.336667	12.68	25.47	38.35	6.24	2.83	8.49	57.5905
P	3	1	0	10	P7	20	0.39	11.56	21.42	32.75	5.55	2.7	7.7	50.5058
P	3	1	0	10	P8	20	0.356667	12.15	26.68	39.03	6.59	3.09	8.9	59.1667
P	3	1	0	10	P9	20	0.396667	11.8	24.07	35.75	5.07	2.76	8.3	54.2969
P	3	1	0	10	P10	20	0.38	11.53	23.93	35.31	5.37	2.86	8.6	53.4418
P	3	1	0	10	P11	20	0.53	14.02	27.89	41.94	6.68	3.09	10.8	62.5893
P	3	1	0	10	P12	20	0.363333	12.4	27.27	39.26	6.3	3.15	9.1	60.6974
P	3	1	0	11	P13	20	0.383333	12.9	24.71	37.44	6.73	3.03	9.5	57.481
P	3	1	0	11	P14	20	0.316667	11.86	22.5	34.3	6.11	2.76	7.9	52.1491
P	3	1	0	11	P15	20	0.483333	14.32	26.48	40.55	6.63	3.22	9.6	61.6839
P	3	1	0	11	P16	20	0.38	13.34	25.8	39.01	6.6	3.12	9.2	58.9563
P	3	1	0	11	P17	20	0.466667	13.05	23.77	36.84	6.4	3.03	9.1	56.454
P	3	1	0	11	P18	20	0.523333	12.89	24.93	37.8	6.13	3.11	9.1	57.3626
P	3	1	0	12	P19	20	0.5	14.49	29.14	43.62	7.57	3.22	10.7	66.7783
P	3	1	0	12	P20	20	0.36	12.27	23.73	35.94	6.31	3	8.9	54.3968
P	3	1	0	12	P21	20	0.4	12.65	23.79	36.45	6.13	2.9	8.9	55.5798
P	3	1	0	12	P22	20	0.376667	13	24.58	37.59	6.47	3.06	9.8	56.7678
P	3	1	0	12	P23	20	0.463333	13.36	24	37.19	6.9	3.15	10.2	58.3216
P	3	1	0	12	P24	20	0.44	12.87	27.08	39.71	6.53	3.05	9.9	60.7323
P	3	1	0	9	P1	24	0.426667	14.14	27.48	41.54	7.33	3.43	10	62.9438
P	3	1	0	9	P2	24	0.476667	14.15	31.56	45.4	6.31	3.72	9.9	69.4589
P	3	1	0	9	P3	24	0.536667	14.16	26.88	40.74	6.6	3.31	9.8	62.8584
P	3	1	0	9	P4	24	0.44	14.06	28.22	42.04	6.36	3.14	9.9	63.7632
P	3	1	0	9	P5	24	0.406667	12.01	23	34.8	5.84	2.75	8.4	53.3837
P	3	1	0	9	P6	24	0.4	13	25.04	38.17	6.39	3.26	9.7	57.9798
P	3	1	0	10	P7	24	0.43	14.52	27.92	42.46	6.35	3.39	10.3	63.4579
P	3	1	0	10	P8	24	0.41	14.15	27.24	41.32	6.81	3.52	10.1	62.7002
P	3	1	0	10	P9	24	0.55	14.9	29.41	44.45	6.53	3.81	10.5	66.4485
P	3	1	0	10	P10	24	0.486667	15.4	30.3	45.53	7.25	3.26	10.2	68.8077
P	3	1	0	10	P11	24	0.446667	13.45	28.66	42.1	6.14	3.52	9.8	63.9462
P	3	1	0	10	P12	24	0.633333	14.74	29.86	44.67	7.1	3.46	10.3	67.8502
P	3	1	0	11	P13	24	0.503333	12.89	26.52	39.1	5.9	3.24	9.3	60.8964
P	3	1	0	11	P14	24	0.34	13.5	27.47	40.91	6.86	3.24	9.5	62.3593
P	3	1	0	11	P15	24	0.41	13.31	28.05	41.48	6.33	2.85	9.5	62.736
P	3	1	0	11	P16	24	0.59	13.62	26.88	40.51	6.32	3.43	9.2	62.7219
P	3	1	0	11	P17	24	0.423333	12.11	26.31	38.47	5.36	2.93	8.9	58.6481
P	3	1	0	11	P18	24	0.56	13.79	28.06	41.88	6.19	3.3	10.2	64.2253
P	3	1	0	12	P19	24	0.503333	13.4	24.94	38.5	6.38	3.21	9.6	59.5921
P	3	1	0	12	P20	24	0.48	14.55	27.88	42.31	6.29	3.41	10.3	63.9073
P	3	1	0	12	P21	24	0.396667	13.19	24.45	37.83	6.01	2.66	8.5	59.0197
P	3	1	0	12	P22	24	0.37	13.66	26.41	39.81	6.68	3.37	9.5	60.8909
P	3	1	0	12	P23	24	0.4	13.48	22.55	39.16	6.47	3.43	9.6	60.8225
P	3	1	0	12	P24	24	0.433333	13.84	27.09	40.65	6.78	3.65	9.7	61.9011
P	3	1	0	9	P1	28	0.413333	14.71	27.88	42.59	7.55	3.21	9.9	63.7984
P	3	1	0	9	P2	28	0.633333	14.02	26.54	40.44	7	3.11	9	61.8717
P	3	1	0	9	P3	28	0.41	15.66	29.01	44.57	7.76	3.73	10.7	66.8445
P	3	1	0	9	P4	28	0.443333	13.43	26.19	39.58	6.67	3.37	9.4	59.3821
P	3	1	0	9	P5	28	0.513333	14.29	27.91	42.29	6.94	3.08	10	64.4828
P	3	1	0	9	P6	28	0.523333	15.1	30.16	45.22	7.94	3.79	10.9	68.9197
P	3	1	0	10	P7	28	0.536667	13.7	26.53	40.14	6.9	3.24	9.1	60.7147
P	3	1	0	10	P8	28	0.75	14.95	30.84	45.63	7.45	3.33	10.5	70.1149
P	3	1	0	10	P9	28	0.563333	14.23	28.88	42.95	7.79	3.63	9.7	64.8988
P	3	1	0	10	P10	28	0.406667	12.88	27.07	40.04	7.08	3.09	9.2	60.0013
P	3	1	0	10	P11	28	0.45	11.83	23.34	35.28	6.16	2.8	7.3	53.305
P	3	1	0	10	P12	28	0.47	13.56	26.86	40.42	7.06	3.14	9.5	60.9536
P	3	1	0	11	P13	28	0.463333	13.34	26.51	39.85	6.84	3.09	8.7	61.3767
P	3	1	0	11	P14	28	0.556667	13.59	25.47	38.93	6.29	3.08	9.1	57.9101
P	3	1	0	11	P15	28	0.596667	15.9	29.26	45	7.16	3.24	10.2	69.3973
P	3	1	0	11	P16	28	0.616667	14.65	29.75	44.27	7.16	3.24	9.6	66.7341
P	3	1	0	11	P17	28	0.526667	13.66	26.51	40.07	7.05	3.27	9.3	60.2467
P	3	1	0	11	P18	28	0.456667	15.15	27.92	42.75	7.87	3.57	10.1	63.8158
P	3	1	0	12	P19	28	0.516667	14.09	28.98	42.89	7.62	3.44	10.1	64.09
P	3	1	0	12	P20	28	0.53	15.07	30.75	45.88	7.74	3.41	11.4	68.6267
P	3	1	0	12	P21	28	0.433333	14.63	27.89	41.97	7.64	3.96	10.7	63.5274
P	3	1	0	12	P22	28	0.62	14.9	30.65	45.42	8.08	3.56	11	67.7212
P	3	1	0	12	P23	28	0.57	13.95	26.97	40.83	7.09	3.37	9.4	61.7227
P	3	1	0	12	P24	28	0.54	14.92	29.12	43.66	7.34	3.72	11	65.4619
P	3	1	0	9	P1	32	0.566667	13.48	24.72	38.3	6.62	3.01	9.6	58.1947
P	3	1	0	9	P2	32	0.49	13.69	24.95	38.5	6.15	3.03	9	58.5137
P	3	1	0	9	P3	32	0.586667	13.75	26.49	40.04	6.67	2.79	9.1	60.6706
P	3	1	0	9	P4	32	0.43	14.62	25.03	39.85	7.4	3.07	9.1	60.8903
P	3	1	0	9	P5	32	0.57	13.25	25.59	38.71	6.62	3.26	8.8	59.2988
P	3	1	0	9	P6	32	0.66	15.38	28.02	43.29	7.01	3.47	9.5	65.7392
P	3	1	0	10	P7	32	0.446667	12.31	23.45	35.7	6.11	3.16	8.2	54.1731
P	3	1	0	10	P8	32	0.556667	14.2	26.97	41.16	6.23	3	9.5	62.215
P	3	1	0	10	P9	32	0.5	12.76	24.46	37.18	6.43	2.9	8.3	55.7635
P	3	1	0	10	P10	32	0.49	14.16	25.93	40.01	6.6	2.9	8.9	60.7131
P	3	1	0	10	P11	32	0.44	12.63	24.19	36.88	6.66	2.83	8.3	54.9268
P	3	1	0	10	P12	32	0.46	13.05	23.48	36.48	6.92	2.93	8.5	55.0964
P	3	1	0	11	P13	32	0.566667	15.28	27.89	42.99	6.93	3.34	10	65.1229
P	3	1	0	11	P14	32	0.563333	14.13	26.13	40.06	6.89	3.13	9.2	60.6416
P	3	1	0	11	P15	32	0.543333	12.92	23.92	36.74	5.79	2.63	7.5	55.7479
P	3	1	0	11	P16	32	0.473333	13	24.07	36.91	6.58	2.99	8.2	55.5919
P	3	1	0	11	P17	32	0.586667	15.59	28.44	43.77	6.66	3.29	10.4	66.1625
P	3	1	0	11	P18	32	0.493333	15	27.32	42.17	6.66	3.22	9.3	64.5367
P	3	1	0	12	P19	32	0.526667	13.92	26.14	39.86	6.76	3.25	9.4	60.3621
P	3	1	0	12	P20	32	0.493333	13.18	26.09	39.08	6.54	3.02	8.9	58.8392
P	3	1	0	12	P21	32	0.616667	15.79	28.87	44.72	7.18	3.64	10.7	67.2054
P	3	1	0	12	P22	32	0.473333	14.22	25.08	39.25	6.82	2.92	10.5	58.4185
P	3	1	0	12	P23	32	0.526667	14.03	26.18	40.15	6.37	3.09	9.8	59.7956
P	3	1	0	12	P24	32	0.533333	13.95	27.15	41.01	7.02	3.19	9.2	61.7201
P	3	1	0	9	P1	35	0.503333	13.73	27.08	40.68	7.15	3.57	9.3	62.47
P	3	1	0	9	P2	35	0.523333	14.44	27.56	41.92	7.6	3.67	10.7	62.6738
P	3	1	0	9	P3	35	0.543333	14.9	30.9	45.82	8.47	4	11.1	68.993
P	3	1	0	9	P4	35	0.446667	12.3	24.13	36.34	6.31	3.05	8.2	55.1115
P	3	1	0	9	P5	35	0.536667	13.1	27.1	40.13	6.97	3.21	9.4	61.127
P	3	1	0	9	P6	35	0.416667	12.69	24.55	37.03	5.99	3.12	8.1	55.8334
P	3	1	0	10	P7	35	0.546667	14.45	29.34	43.75	7.19	3.68	10.7	66.2009
P	3	1	0	10	P8	35	0.493333	12.99	27.76	40.77	6.66	3.22	9.3	61.7764
P	3	1	0	10	P9	35	0.453333	13.58	27.54	41.01	7.63	3.38	9.1	62.9541
P	3	1	0	10	P10	35	0.326667	13.84	28.16	41.83	7.16	3.41	9.3	64.0042
P	3	1	0	10	P11	35	0.436667	13.26	24.82	37.86	6.66	3.41	9.1	58.579
P	3	1	0	10	P12	35	0.526667	14.61	28.04	42.53	6.7	3.73	9.8	64.7613
P	3	1	0	11	P13	35	0.526667	13.73	27.45	41.06	7.39	3.35	9.6	61.9792
P	3	1	0	11	P14	35	0.543333	13.66	26.16	39.79	6.94	3.16	9.5	59.9366
P	3	1	0	11	P15	35	0.493333	13.81	27.63	41.38	7.02	3.25	9.7	62.9942
P	3	1	0	11	P16	35	0.506667	12.54	24.88	37.43	6.33	3.1	8.4	57.1025
P	3	1	0	11	P17	35	0.693333	14.19	31.08	45.1	7.54	4.22	10.6	68.9234
P	3	1	0	11	P18	35	0.56	13.57	28.56	42.14	7.29	3.32	9.4	64.6101
P	3	1	0	12	P19	35	0.576667	13.98	28.07	41.97	7.57	3.7	10.1	64.5318
P	3	1	0	12	P20	35	0.403333	11.61	23.53	35.05	6.62	3.04	9.2	52.945
P	3	1	0	12	P21	35	0.59	13.72	28.32	41.7	6.82	3.53	9.6	62.9511
P	3	1	0	12	P22	35	0.52	14.27	28.84	43.08	6.97	3.21	10.2	64.2921
P	3	1	0	12	P23	35	0.553333	12.47	25.94	38.26	6.79	3.14	10.1	58.766
P	3	1	0	12	P24	35	0.636667	13.89	28.33	42.11	7.54	3.76	10.4	64.5909
P	3	1	0	9	P1	38	0.466667	12.16	25.01	37.09	6.16	2.76	8.5	55.7444
P	3	1	0	9	P2	38	0.403333	11.82	24.78	36.48	6.58	3.23	8.7	55.6434
P	3	1	0	9	P3	38	0.493333	14.1	27.57	41.59	6.98	3.26	10.2	62.4245
P	3	1	0	9	P4	38	0.473333	13.2	28.53	41.71	6.66	3.48	9.5	63.0839
P	3	1	0	9	P5	38	0.396667	13.83	28.93	42.72	6.98	3.58	9.4	65.8391
P	3	1	0	9	P6	38	0.406667	11.92	24.3	36.12	5.72	2.97	7.7	54.3952
P	3	1	0	10	P7	38	0.583333	12.36	26.75	39.08	6.39	2.98	8.7	59.4102
P	3	1	0	10	P8	38	0.376667	11.52	23.89	35.3	6.08	2.71	8.6	53.2375
P	3	1	0	10	P9	38	0.306667	11.72	24.29	36.06	5.97	3.03	8.2	54.8635
P	3	1	0	10	P10	38	0.53	12.69	26.11	38.7	7.26	2.97	9	58.9423
P	3	1	0	10	P11	38	0.37	13.74	26.12	39.91	6.84	3.1	9	60.9096
P	3	1	0	10	P12	38	0.393333	11.9	19.88	31.63	5.85	2.9	8.5	50.2598
P	3	1	0	11	P13	38	0.306667	12.33	24.83	37.29	6.47	2.84	9.3	56.2164
P	3	1	0	11	P14	38	0.5	12.85	26.03	38.77	6.14	3.17	9.1	58.9003
P	3	1	0	11	P15	38	0.45	11.57	24.65	36.26	5.91	2.9	8.4	54.9975
P	3	1	0	11	P16	38	0.41	10.65	21.29	31.84	5.95	2.78	7.8	49.3025
P	3	1	0	11	P17	38	0.483333	13.06	25.13	38.11	6.36	3.13	8.8	58.581
P	3	1	0	11	P18	38	0.543333	12.64	25.9	38.33	5.59	3.07	8.3	58.6472
P	3	1	0	12	P19	38	0.413333	12.87	25.94	38.7	6.47	2.87	8.5	59.1136
P	3	1	0	12	P20	38	0.526667	13.43	28.71	42.14	7.07	3.39	10.4	63.9005
P	3	1	0	12	P21	38	0.536667	11.93	25.49	37.36	5.96	3.3	9.3	56.837
P	3	1	0	12	P22	38	0.31	10.66	21.45	32.07	5.68	2.75	7.4	49.8385
P	3	1	0	12	P23	38	0.553333	11.68	23.88	35.6	5.81	2.75	7.9	53.4988
P	3	1	0	12	P24	38	0.463333	12.3	26.12	38.49	6.16	3.14	9.3	59.3038
PR	4	1	1	13	PR1	20	0.413333	13.52	29	42.66	6.09	3.07	9.6	64.5458
PR	4	1	1	13	PR2	20	0.383333	12.96	27.1	40	6.04	3	9.3	60.4051
PR	4	1	1	13	PR3	20	0.48	14.72	27.26	41.55	7.36	3.49	10.9	63.65
PR	4	1	1	13	PR4	20	0.396667	13.02	24	36.85	6.11	3.03	8.2	57.0841
PR	4	1	1	13	PR5	20	0.32	11.68	18.25	29.97	5.91	2.71	8.6	47.1788
PR	4	1	1	13	PR6	20	0.3	11.72	21.72	33.19	5.99	2.77	8.2	50.1322
PR	4	1	1	14	PR7	20	0.48	14.36	27.75	41.89	6.61	3.28	10.4	63.534
PR	4	1	1	14	PR8	20	0.293333	11.45	22.88	34.22	5.81	2.81	7.9	52.2164
PR	4	1	1	14	PR9	20	0.443333	13.73	28.12	41.76	6.63	3.8	10.3	63.3275
PR	4	1	1	14	PR10	20	0.48	13.24	25.39	38.58	6.2	3.26	8.9	58.4821
PR	4	1	1	14	PR11	20	0.4	12.62	24.13	36.8	6.2	3	8.8	55.4998
PR	4	1	1	14	PR12	20	0.37	13.33	25.6	38.81	6.4	2.9	10	57.5777
PR	4	1	1	15	PR13	20	0.44	14.19	26.16	40.52	6.97	3.14	10.1	61.4325
PR	4	1	1	15	PR14	20	0.33	11.84	21.6	33.39	5.62	2.67	9	50.3861
PR	4	1	1	15	PR15	20	0.343333	12.36	23.36	35.56	6.07	2.79	8.5	53.4696
PR	4	1	1	15	PR16	20	0.346667	12.6	25.39	38.04	6.47	3.07	9.2	58.2228
PR	4	1	1	15	PR17	20	0.413333	12.43	23.89	36.36	5.8	3.16	8.6	55.0871
PR	4	1	1	15	PR18	20	0.336667	11.9	21.37	33.09	5.57	2.53	8.6	50.4982
PR	4	1	1	16	PR19	20	0.416667	13.22	26.63	39.76	6.85	3.39	10.2	60.3902
PR	4	1	1	16	PR20	20	0.45	13.57	28.29	42.18	7.03	3.5	10.2	64.0246
PR	4	1	1	16	PR21	20	0.446667	13.82	27.85	41.58	6.92	3.67	11.3	62.1801
PR	4	1	1	16	PR22	20	0.466667	13.63	28.52	42.26	6.46	3.46	9.9	64.9782
PR	4	1	1	16	PR23	20	0.5	11.6	22.47	33.85	5.55	2.94	8.2	52.0841
PR	4	1	1	16	PR24	20	0.396667	11.83	25.46	37.31	6	2.91	8.9	55.8589
PR	4	1	1	13	PR1	24	0.48	13.12	26.75	39.71	5.72	3	8.6	59.9075
PR	4	1	1	13	PR2	24	0.473333	13.85	27.66	41.41	6.71	3	9.7	63.594
PR	4	1	1	13	PR3	24	0.38	12.07	21.62	33.73	5.47	2.67	8	52.7452
PR	4	1	1	13	PR4	24	0.576667	13.6	28.11	41.8	6.5	2.93	9.6	62.9185
PR	4	1	1	13	PR6	24	0.403333	11.69	21.04	32.64	5.62	2.63	8.7	49.4096
PR	4	1	1	14	PR7	24	0.49	13.79	23.75	37.28	6.38	3.28	9.9	55.7006
PR	4	1	1	14	PR8	24	0.413333	13.59	25.77	39.17	6.55	3.23	9.5	61.1922
PR	4	1	1	14	PR9	24	0.463333	13.47	26.73	39.94	5.74	3.16	9.7	60.9382
PR	4	1	1	14	PR10	24	0.426667	13.44	20.54	33.62	6.51	3.16	8.8	53.6062
PR	4	1	1	14	PR11	24	0.476667	14.46	26.78	41.1	6.37	3.26	9.5	63.1553
PR	4	1	1	14	PR12	24	0.48	13.7	27.62	41.16	6.05	3.29	9.5	62.9473
PR	4	1	1	15	PR13	24	0.356667	13.38	25.54	38.88	6.19	3.19	9.4	59.2686
PR	4	1	1	15	PR14	24	0.496667	13.52	28.79	42.45	6.33	3.42	9.7	64.2231
PR	4	1	1	15	PR15	24	0.426667	12.36	24.85	36.88	5.9	3.03	8.8	56.3514
PR	4	1	1	15	PR16	24	0.493333	13.23	25.98	39.13	6.11	3.26	9.8	58.2887
PR	4	1	1	15	PR17	24	0.353333	12.26	23.22	35.44	5.45	2.61	8.6	53.8787
PR	4	1	1	15	PR18	24	0.37	14.44	25.21	39.52	6.9	3.23	9.8	59.8049
PR	4	1	1	16	PR19	24	0.453333	13.13	26.36	39.36	6.71	3.19	9.2	57.8778
PR	4	1	1	16	PR20	24	0.433333	11.86	22.92	34.85	6.01	2.99	8.5	52.9303
PR	4	1	1	16	PR21	24	0.4	12.76	24.57	37.1	6.04	3.26	8.8	56.9294
PR	4	1	1	16	PR22	24	0.3	11.9	21.21	32.9	6	3.13	8.2	50.6157
PR	4	1	1	16	PR23	24	0.42	13.42	26.11	39.32	7.02	3.13	9.8	59.1879
PR	4	1	1	16	PR24	24	0.543333	12.13	25.9	37.72	5.86	3.03	8.9	56.4285
PR	4	1	1	16	PR1	28	0.48	12.5	25.06	37.35	6.68	3.14	9	56.6103
PR	4	1	1	13	PR2	28	0.443333	12.37	23.47	35.79	6.67	3.38	9	54.6656
PR	4	1	1	13	PR3	28	0.343333	12.28	21.99	34.27	6.6	2.86	8.9	51.81
PR	4	1	1	13	PR4	28	0.56	13.08	25.29	38.23	6.88	3.35	9.6	57.6707
PR	4	1	1	13	PR5	28	0.35	11.57	24.88	36.33	5.56	3.45	7.8	55.2526
PR	4	1	1	13	PR6	28	0.48	13.87	27.31	41.21	7.1	3.35	10.5	62.4357
PR	4	1	1	13	PR7	28	0.643333	13.82	29.06	42.84	7.29	3.52	10.2	64.3734
PR	4	1	1	14	PR8	28	0.566667	14.48	28.81	43.32	6.66	3.12	9.8	64.6367
PR	4	1	1	14	PR9	28	0.483333	14.05	26.34	40.43	6.86	3.27	9.7	61.1789
PR	4	1	1	14	PR10	28	0.463333	14.03	28.81	42.85	6.8	3.27	10	64.6524
PR	4	1	1	14	PR11	28	0.5	11.63	21.37	32.8	5.83	2.85	7.9	49.139
PR	4	1	1	14	PR12	28	0.473333	13.74	24.47	38.09	6.54	3.27	9.5	57.3042
PR	4	1	1	14	PR13	28	0.466667	12.75	26.64	39.25	5.83	3.18	8.9	58.748
PR	4	1	1	15	PR14	28	0.563333	14.63	29.52	44.11	7.99	3.62	10.4	66.98
PR	4	1	1	15	PR15	28	0.603333	13.22	27.19	40.44	6.85	3.29	9.2	60.4422
PR	4	1	1	15	PR16	28	0.506667	15.05	29.74	44.87	7.56	3.49	10.9	67.9403
PR	4	1	1	15	PR17	28	0.35	13.39	26.12	39.45	7.03	3.29	9.9	59.8949
PR	4	1	1	15	PR18	28	0.593333	13.46	26.91	40.22	6.77	3.19	9.1	61.075
PR	4	1	1	15	PR19	28	0.463333	13.2	27.14	40.29	7.4	3.49	9.3	60.3603
PR	4	1	1	16	PR20	28	0.433333	13.4	26.18	39.56	7.4	3.1	8.9	59.1198
PR	4	1	1	16	PR21	28	0.58	13.53	24.79	38.26	6.78	3.16	9.6	60.1545
PR	4	1	1	16	PR22	28	0.54	13.42	25.47	38.79	6.58	3.17	9.2	58.6784
PR	4	1	1	16	PR23	28	0.57	14.45	27.84	42.18	8.04	3.56	10.2	64.1139
PR	4	1	1	16	PR24	28	0.616667	14.63	27.62	42.2	7.62	3.69	10.3	64.9714
PR	4	1	1	13	PR1	32	0.573333	16.54	29.35	45.79	7.63	4.1	10.8	68.6018
PR	4	1	1	13	PR2	32	0.55	13.19	26.35	39.43	6.21	3.23	8.6	60.347
PR	4	1	1	13	PR3	32	0.47	13.63	26.87	40.39	7.13	2.98	9.7	61.5575
PR	4	1	1	13	PR4	32	0.54	11.81	23.15	34.84	6.32	2.78	9.1	51.8121
PR	4	1	1	13	PR5	32	0.58	13.24	25.2	38.32	6.88	3	9.2	58.2698
PR	4	1	1	13	PR6	32	0.5	13.18	23.78	36.84	6.28	2.87	9.3	55.5586
PR	4	1	1	14	PR7	32	0.546667	12.03	22.15	34.02	6.1	2.78	8.4	51.512
PR	4	1	1	14	PR8	32	0.613333	13.34	26.1	39.35	6.95	3.07	9.8	59.0618
PR	4	1	1	14	PR9	32	0.456667	13.59	26.07	39.52	6.27	3.1	9.6	60.4819
PR	4	1	1	14	PR10	32	0.423333	14.73	26.52	41.19	7.04	3.19	9.8	62.6642
PR	4	1	1	14	PR11	32	0.616667	14.3	27.33	41.48	6.25	3.03	9.3	62.3537
PR	4	1	1	14	PR12	32	0.53	14	23.74	37.63	6.45	3.1	9.7	56.7124
PR	4	1	1	15	PR13	32	0.52	14.36	26.92	41.13	7.36	3.24	10.2	61.9492
PR	4	1	1	15	PR14	32	0.62	13.58	25.3	38.68	6.18	3.07	8.9	58.828
PR	4	1	1	15	PR15	32	0.486667	14.26	24.37	38.48	6.22	2.97	9.2	57.6073
PR	4	1	1	15	PR16	32	0.496667	14.2	24.27	38.35	6.78	3.14	10.4	57.676
PR	4	1	1	15	PR17	32	0.483333	13.92	25.06	38.82	6.85	3.11	9.3	58.8781
PR	4	1	1	15	PR18	32	0.516667	11.36	21.98	33.43	5.67	2.68	7.3	50.4237
PR	4	1	1	16	PR19	32	0.43	13.55	25.23	38.57	7.07	3.08	8.9	57.5795
PR	4	1	1	16	PR20	32	0.57	13.5	27.1	40.39	6.68	3.55	9.5	61.5724
PR	4	1	1	16	PR21	32	0.483333	15.1	30.41	45.39	6.58	3.28	9.9	69.0353
PR	4	1	1	16	PR22	32	0.506667	12.99	24.64	37.48	6.25	3.07	8.7	56.3844
PR	4	1	1	16	PR23	32	0.556667	14.2	25.14	39.17	6.55	2.75	9.6	59.4681
PR	4	1	1	16	PR24	32	0.523333	13.29	26.03	39.24	5.85	2.9	8.8	58.6438
PR	4	1	1	13	PR1	35	0.586667	13.97	30.39	44.36	7.03	3.36	10.1	66.5619
PR	4	1	1	13	PR2	35	0.533333	14.26	30.45	44.69	7.71	3.52	10	67.4526
PR	4	1	1	13	PR3	35	0.563333	13.87	27.76	41.55	6.91	3.67	10.7	63.1269
PR	4	1	1	13	PR4	35	0.523333	12.26	24.81	37.07	5.55	2.74	8.1	55.683
PR	4	1	1	13	PR5	35	0.603333	12.42	24.97	37.37	6.35	3	8.4	57.5775
PR	4	1	1	13	PR6	35	0.393333	11.58	22.56	34.06	6.61	2.85	8.9	52.4521
PR	4	1	1	14	PR7	35	0.38	13.92	27.15	41.13	6.88	3.29	9.7	62.5486
PR	4	1	1	14	PR8	35	0.453333	13.28	26.81	39.88	7.04	3.23	9.1	60.3473
PR	4	1	1	14	PR9	35	0.383333	14.42	28.89	43.08	7.12	3.65	10.8	65.723
PR	4	1	1	14	PR10	35	0.41	13.04	26.99	40.01	6.58	3.39	9.5	60.0581
PR	4	1	1	14	PR11	35	0.556667	14.66	31.4	45.96	8.07	4	11	69.2377
PR	4	1	1	14	PR12	35	0.476667	14.11	27.51	41.57	7.5	3.49	10.9	62.7366
PR	4	1	1	15	PR13	35	0.56	13.51	26.44	39.97	7.16	3.5	10.2	60.8189
PR	4	1	1	15	PR14	35	0.53	12.47	25.79	38.31	6.27	3.36	9.3	57.6936
PR	4	1	1	15	PR15	35	0.42	12.47	25.37	37.82	6.8	3.1	9.2	57.12
PR	4	1	1	15	PR16	35	0.58	13.07	25.72	38.74	6.77	3.39	8.6	59.4509
PR	4	1	1	15	PR17	35	0.693333	14.43	28.66	43.14	7.17	3.45	10.6	65.8596
PR	4	1	1	15	PR18	35	0.33	12.17	25.11	37.28	6.26	3.04	8.8	57.1872
PR	4	1	1	16	PR19	35	0.576667	13.84	30.04	43.74	7.34	3.74	10.7	66.0879
PR	4	1	1	16	PR20	35	0.463333	13.15	27.23	40.32	6.78	3.48	9.5	61.1898
PR	4	1	1	16	PR21	35	0.453333	12.88	25.64	38.55	7.13	3.33	10.1	58.7877
PR	4	1	1	16	PR22	35	0.536667	12.72	27.01	39.71	6.89	3.09	10	59.4158
PR	4	1	1	16	PR23	35	0.553333	13.49	26.3	39.77	7.18	3.49	10	59.8824
PR	4	1	1	16	PR24	35	0.46	12.92	28.12	40.98	7.22	3.75	9.9	62.6108
PR	4	1	1	13	PR1	38	0.5	12.91	26.91	39.54	6.36	3.25	9.3	60.8317
PR	4	1	1	13	PR2	38	0.446667	11.32	21.91	33.19	6.1	2.87	8.5	51.1163
PR	4	1	1	13	PR3	38	0.423333	11.58	21.99	33.42	6.11	2.77	8.6	50.7529
PR	4	1	1	13	PR4	38	0.296667	11.73	23.99	35.77	5.7	3.06	8.4	54.3334
PR	4	1	1	13	PR5	38	0.45	11.24	20.3	31.58	5.73	2.77	8.2	48.4603
PR	4	1	1	13	PR6	38	0.28	10.88	21.16	32.09	5.52	2.67	7.7	49.0364
PR	4	1	1	14	PR7	38	0.29	11.92	22.47	34.08	6.21	3	9.3	50.9749
PR	4	1	1	14	PR8	38	0.473333	12.77	26.03	38.93	6.4	3.15	9.3	59.6127
PR	4	1	1	14	PR9	38	0.576667	12.18	25.22	37.37	5.99	2.9	8	56.1931
PR	4	1	1	14	PR10	38	0.466667	12.66	23.22	35.79	6.49	3.12	9.2	55.2413
PR	4	1	1	14	PR11	38	0.406667	13	26.69	39.74	6.17	2.96	8.3	60.103
PR	4	1	1	14	PR12	38	0.21	11.79	21.98	33.95	6.37	2.86	8.5	51.8235
PR	4	1	1	15	PR13	38	0.44	11.46	23.19	34.61	5.95	2.9	8.4	52.5702
PR	4	1	1	15	PR14	38	0.37	12.57	25.57	37.99	6.46	2.99	8.6	57.2409
PR	4	1	1	15	PR15	38	0.233333	12.36	24.93	37.22	6.62	2.9	9.4	56.5708
PR	4	1	1	15	PR16	38	0.51	13.79	27.27	40.96	6.87	3.28	9.9	62.0123
PR	4	1	1	15	PR17	38	0.353333	11.78	24.5	36.15	6.33	2.86	8.5	54.7054
PR	4	1	1	15	PR18	38	0.396667	11.91	23.18	34.96	6.4	3.22	9	53.2576
PR	4	1	1	16	PR19	38	0.436667	11.86	22.06	33.75	6.17	3.28	8.4	51.733
PR	4	1	1	16	PR21	38	0.273333	11.31	22.54	33.78	5.96	2.64	7.9	51.0565
PR	4	1	1	16	PR22	38	0.496667	13.22	26.83	39.91	6.63	3.28	8.6	61.422
PR	4	1	1	16	PR23	38	0.57	11.38	25.12	36.48	5.75	3.12	7.8	54.9142
PR	4	1	1	16	PR24	38	0.366667	13	27.23	40.24	6.78	3.44	9.7	61.4857

## Sheet: data ctmax
treatment	treatment#	ctmax	preadator	Roundup	mesocosm	mass (mg)
C	1	41.2	0	0	1	0.621
C	1	42.5	0	0	1	0.4194
C	1	41.5	0	0	1	0.4245
C	1	41.8	0	0	2	0.4781
C	1	42	0	0	2	0.4935
C	1	42	0	0	2	0.4768				C - control
C	1	41	0	0	3	0.4647				R - Roundup
C	1	41.7	0	0	3	0.4797				P - predator
C	1	42	0	0	3	0.5215				PR - predator + Roundup
C	1	42.5	0	0	4	0.3954
C	1	41.7	0	0	4	0.6767
C	1	41.2	0	0	4	0.423
C	1	42	0	0	4	0.4133
R	2	42	0	1	5	0.3655
R	2	41.2	0	1	5	0.665
R	2	42	0	1	5	0.542
R	2	41.1	0	1	5	0.4674
R	2	41.8	0	1	6	0.442
R	2	42	0	1	6	0.5221
R	2	41.4	0	1	6	0.4065
R	2	41.2	0	1	6	0.617
R	2	41.9	0	1	7	0.6003
R	2	42	0	1	7	0.5548
R	2	41.7	0	1	7	0.6074
R	2	42.4	0	1	8	0.497
R	2	42.4	0	1	8	0.4665
R	2	41.8	0	1	8	0.6655
R	2	41.5	0	1	8	0.7619
P	3	42.3	1	0	9	0.593
P	3	41.8	1	0	9	0.5575
P	3	41.6	1	0	9	0.4475
P	3	42.4	1	0	10	0.5709
P	3	42.3	1	0	10	0.3732
P	3	42.3	1	0	10	0.4855
P	3	42.3	1	0	11	0.5829
P	3	41.9	1	0	11	0.3277
P	3	41.8	1	0	11	0.4331
P	3	42	1	0	12	0.7155
P	3	42.4	1	0	12	0.5491
P	3	42.5	1	0	12	0.5156
P	3	42.2	1	0	12	0.6135
PR	4	42.4	1	1	13	0.6508
PR	4	42	1	1	13	0.3495
PR	4	41.9	1	1	13	0.4888
PR	4	42.4	1	1	13	0.3659
PR	4	42	1	1	14	0.5025
PR	4	42	1	1	14	0.701
PR	4	42.5	1	1	14	0.5091
PR	4	42	1	1	15	0.5391
PR	4	42	1	1	15	0.3905
PR	4	42	1	1	15	0.6218
PR	4	42.2	1	1	15	0.4834
PR	4	41.9	1	1	16	0.5733
PR	4	42.5	1	1	16	0.6021
PR	4	42.5	1	1	16	0.3401
PR	4	42.3	1	1	16	0.2292
