# Supplementary material for: Swimming with Predators and Pesticides: How Environmental Stressors Affect the Thermal Physiology of Tadpoles
Source: PLoS One. 2014 May 28;9(5):e98265. doi: 10.1371/journal.pone.0098265 (PMC4037208; doi:10.1371/journal.pone.0098265)
Supplement: TPS Data S1 — Geometric morphometry database. (TPS) [file pone.0098265.s003.tps]

LM=25
520.00000 1013.00000
540.00000 961.00000
565.00000 956.00000
646.00000 1045.00000
883.00000 1117.00000
954.00000 995.00000
744.00000 1131.00000
814.00000 1147.00000
813.00000 1117.00000
807.00000 914.00000
1719.00000 1015.00000
1145.00000 1160.00000
1148.00000 1069.00000
1148.00000 978.00000
1153.00000 883.00000
1339.00000 1127.00000
1339.00000 1044.00000
1344.00000 991.00000
1347.00000 911.00000
1526.00000 1074.00000
1528.00000 1035.00000
1529.00000 1007.00000
1531.00000 966.00000
1000.00000 898.00000
703.00000 925.00000
IMAGE=20_C_2_01.jpg
ID=0 
SCALE=0.032466
LM=25
307.00000 1150.00000
307.00000 1104.00000
335.00000 1098.00000
413.00000 1159.00000
670.00000 1183.00000
672.00000 1099.00000
522.00000 1229.00000
568.00000 1230.00000
566.00000 1204.00000
536.00000 1044.00000
1353.00000 1102.00000
843.00000 1224.00000
842.00000 1145.00000
840.00000 1069.00000
839.00000 992.00000
985.00000 1200.00000
990.00000 1120.00000
992.00000 1068.00000
993.00000 999.00000
1184.00000 1139.00000
1184.00000 1100.00000
1185.00000 1077.00000
1187.00000 1039.00000
715.00000 1017.00000
473.00000 1056.00000
IMAGE=20_C_3_01.jpg
ID=1 
SCALE=0.032362
LM=25
232.00000 1590.00000
238.00000 1540.00000
264.00000 1537.00000
348.00000 1607.00000
577.00000 1659.00000
607.00000 1567.00000
423.00000 1686.00000
490.00000 1694.00000
489.00000 1681.00000
476.00000 1491.00000
1255.00000 1597.00000
767.00000 1697.00000
767.00000 1625.00000
769.00000 1549.00000
775.00000 1475.00000
925.00000 1680.00000
931.00000 1605.00000
936.00000 1555.00000
938.00000 1487.00000
1088.00000 1638.00000
1091.00000 1597.00000
1091.00000 1572.00000
1096.00000 1531.00000
647.00000 1483.00000
378.00000 1506.00000
IMAGE=20_C_4_01.jpg
ID=2 
SCALE=0.032356
LM=25
53.00000 608.00000
66.00000 556.00000
90.00000 546.00000
160.00000 623.00000
430.00000 690.00000
472.00000 558.00000
258.00000 723.00000
354.00000 734.00000
348.00000 706.00000
329.00000 496.00000
1351.00000 628.00000
686.00000 739.00000
694.00000 643.00000
699.00000 551.00000
704.00000 456.00000
921.00000 715.00000
926.00000 622.00000
929.00000 558.00000
935.00000 474.00000
1131.00000 671.00000
1140.00000 616.00000
1140.00000 587.00000
1147.00000 537.00000
581.00000 473.00000
206.00000 510.00000
IMAGE=20_C_5_01.jpg
ID=3 
SCALE=0.032362
LM=25
527.00000 1434.00000
534.00000 1390.00000
563.00000 1387.00000
649.00000 1464.00000
930.00000 1524.00000
949.00000 1436.00000
750.00000 1548.00000
807.00000 1558.00000
808.00000 1534.00000
812.00000 1347.00000
1759.00000 1360.00000
1177.00000 1577.00000
1168.00000 1492.00000
1164.00000 1417.00000
1158.00000 1321.00000
1377.00000 1536.00000
1366.00000 1461.00000
1362.00000 1409.00000
1353.00000 1329.00000
1570.00000 1455.00000
1563.00000 1416.00000
1562.00000 1389.00000
1559.00000 1353.00000
1017.00000 1343.00000
688.00000 1364.00000
IMAGE=20_C_6_01.jpg
ID=4 
SCALE=0.032257
LM=25
222.00000 346.00000
232.00000 295.00000
260.00000 289.00000
343.00000 364.00000
566.00000 431.00000
640.00000 329.00000
418.00000 446.00000
505.00000 460.00000
503.00000 431.00000
501.00000 236.00000
1365.00000 333.00000
825.00000 476.00000
826.00000 392.00000
824.00000 315.00000
829.00000 218.00000
1001.00000 454.00000
1007.00000 368.00000
1008.00000 313.00000
1012.00000 226.00000
1192.00000 410.00000
1189.00000 349.00000
1191.00000 317.00000
1189.00000 263.00000
691.00000 246.00000
382.00000 261.00000
IMAGE=20_C_7_01.jpg
ID=5 
SCALE=0.032569
LM=25
152.00000 1109.00000
162.00000 1055.00000
192.00000 1053.00000
267.00000 1127.00000
469.00000 1192.00000
569.00000 1091.00000
362.00000 1220.00000
437.00000 1232.00000
437.00000 1208.00000
429.00000 1013.00000
1335.00000 1051.00000
767.00000 1241.00000
765.00000 1150.00000
762.00000 1075.00000
766.00000 991.00000
956.00000 1208.00000
960.00000 1123.00000
955.00000 1070.00000
949.00000 999.00000
1147.00000 1142.00000
1143.00000 1094.00000
1140.00000 1069.00000
1140.00000 1026.00000
636.00000 1009.00000
329.00000 1022.00000
IMAGE=20_C_8_01.jpg
ID=6 
SCALE=0.032569
LM=25
79.00000 947.00000
85.00000 904.00000
117.00000 903.00000
183.00000 982.00000
339.00000 1035.00000
432.00000 951.00000
255.00000 1055.00000
312.00000 1061.00000
312.00000 1038.00000
317.00000 879.00000
1030.00000 975.00000
576.00000 1086.00000
579.00000 1010.00000
581.00000 938.00000
583.00000 859.00000
723.00000 1069.00000
727.00000 998.00000
732.00000 950.00000
735.00000 878.00000
879.00000 1030.00000
880.00000 988.00000
879.00000 965.00000
881.00000 930.00000
494.00000 871.00000
199.00000 887.00000
IMAGE=20_C_9_01.jpg
ID=7 
SCALE=0.032360
LM=25
95.00000 859.00000
102.00000 814.00000
140.00000 808.00000
196.00000 896.00000
425.00000 963.00000
490.00000 858.00000
286.00000 983.00000
357.00000 996.00000
358.00000 965.00000
365.00000 790.00000
1253.00000 890.00000
687.00000 1012.00000
684.00000 917.00000
688.00000 845.00000
687.00000 755.00000
869.00000 988.00000
871.00000 903.00000
872.00000 855.00000
876.00000 769.00000
1063.00000 934.00000
1063.00000 896.00000
1064.00000 871.00000
1066.00000 822.00000
548.00000 776.00000
254.00000 796.00000
IMAGE=20_C_10_01.jpg
ID=8 
SCALE=0.032154
LM=25
148.00000 973.00000
159.00000 922.00000
187.00000 920.00000
262.00000 1004.00000
456.00000 1082.00000
551.00000 975.00000
345.00000 1088.00000
415.00000 1100.00000
415.00000 1085.00000
420.00000 901.00000
1298.00000 1001.00000
739.00000 1136.00000
742.00000 1044.00000
738.00000 968.00000
741.00000 892.00000
921.00000 1101.00000
923.00000 1030.00000
925.00000 974.00000
928.00000 907.00000
1104.00000 1070.00000
1106.00000 1021.00000
1107.00000 995.00000
1107.00000 949.00000
590.00000 900.00000
325.00000 899.00000
IMAGE=20_C_11_01.jpg
ID=9 
SCALE=0.032257
LM=25
36.00000 1056.00000
49.00000 1008.00000
76.00000 1005.00000
149.00000 1088.00000
338.00000 1143.00000
424.00000 1034.00000
240.00000 1162.00000
302.00000 1172.00000
301.00000 1144.00000
287.00000 955.00000
1149.00000 1073.00000
614.00000 1167.00000
621.00000 1091.00000
614.00000 1022.00000
613.00000 936.00000
787.00000 1137.00000
789.00000 1069.00000
791.00000 1016.00000
789.00000 943.00000
972.00000 1103.00000
973.00000 1062.00000
977.00000 1037.00000
981.00000 996.00000
486.00000 954.00000
181.00000 978.00000
IMAGE=20_C_12_01.jpg
ID=10 
SCALE=0.032257
LM=25
53.00000 1118.00000
71.00000 1073.00000
90.00000 1073.00000
164.00000 1148.00000
377.00000 1225.00000
455.00000 1115.00000
273.00000 1237.00000
322.00000 1243.00000
322.00000 1219.00000
318.00000 1023.00000
1213.00000 1065.00000
661.00000 1260.00000
658.00000 1173.00000
645.00000 1099.00000
643.00000 1013.00000
844.00000 1223.00000
843.00000 1149.00000
841.00000 1097.00000
837.00000 1040.00000
1025.00000 1152.00000
1027.00000 1123.00000
1024.00000 1099.00000
1024.00000 1062.00000
529.00000 1030.00000
204.00000 1037.00000
IMAGE=20_C_13_01.jpg
ID=11 
SCALE=0.032257
LM=25
211.00000 1274.00000
228.00000 1232.00000
249.00000 1225.00000
325.00000 1342.00000
561.00000 1406.00000
624.00000 1305.00000
408.00000 1409.00000
479.00000 1426.00000
480.00000 1410.00000
495.00000 1206.00000
1385.00000 1326.00000
810.00000 1463.00000
815.00000 1379.00000
818.00000 1295.00000
821.00000 1215.00000
1002.00000 1431.00000
1007.00000 1362.00000
1008.00000 1305.00000
1009.00000 1247.00000
1196.00000 1392.00000
1197.00000 1359.00000
1198.00000 1328.00000
1199.00000 1297.00000
692.00000 1219.00000
379.00000 1208.00000
IMAGE=20_C_14_01.jpg
ID=12 
SCALE=0.032571
LM=25
239.00000 1325.00000
244.00000 1283.00000
269.00000 1271.00000
372.00000 1350.00000
610.00000 1422.00000
691.00000 1304.00000
465.00000 1438.00000
554.00000 1449.00000
553.00000 1426.00000
549.00000 1218.00000
1516.00000 1294.00000
866.00000 1472.00000
865.00000 1371.00000
863.00000 1283.00000
868.00000 1181.00000
1103.00000 1429.00000
1103.00000 1338.00000
1105.00000 1281.00000
1107.00000 1193.00000
1308.00000 1367.00000
1313.00000 1318.00000
1313.00000 1291.00000
1310.00000 1253.00000
744.00000 1206.00000
422.00000 1221.00000
IMAGE=20_C_15_01.jpg
ID=13 
SCALE=0.032787
LM=25
43.00000 1193.00000
55.00000 1144.00000
86.00000 1140.00000
154.00000 1233.00000
360.00000 1306.00000
466.00000 1206.00000
251.00000 1331.00000
321.00000 1347.00000
322.00000 1312.00000
332.00000 1109.00000
1276.00000 1204.00000
674.00000 1373.00000
677.00000 1273.00000
678.00000 1187.00000
679.00000 1083.00000
880.00000 1341.00000
879.00000 1246.00000
880.00000 1189.00000
879.00000 1102.00000
1079.00000 1269.00000
1081.00000 1223.00000
1079.00000 1198.00000
1080.00000 1152.00000
532.00000 1106.00000
205.00000 1115.00000
IMAGE=20_C_16_01.jpg
ID=14 
SCALE=0.032257
LM=25
64.00000 1255.00000
62.00000 1194.00000
96.00000 1186.00000
160.00000 1275.00000
377.00000 1331.00000
486.00000 1213.00000
265.00000 1343.00000
356.00000 1356.00000
356.00000 1333.00000
338.00000 1145.00000
1309.00000 1220.00000
686.00000 1379.00000
689.00000 1280.00000
689.00000 1198.00000
692.00000 1099.00000
904.00000 1341.00000
900.00000 1249.00000
902.00000 1196.00000
906.00000 1112.00000
1105.00000 1274.00000
1103.00000 1225.00000
1103.00000 1202.00000
1105.00000 1153.00000
542.00000 1122.00000
231.00000 1170.00000
IMAGE=20_C_17_01.jpg
ID=15 
SCALE=0.032154
LM=25
195.00000 1354.00000
203.00000 1307.00000
233.00000 1299.00000
304.00000 1382.00000
494.00000 1421.00000
600.00000 1304.00000
413.00000 1446.00000
480.00000 1455.00000
477.00000 1427.00000
458.00000 1235.00000
1371.00000 1339.00000
784.00000 1462.00000
792.00000 1369.00000
795.00000 1292.00000
799.00000 1197.00000
977.00000 1427.00000
980.00000 1344.00000
985.00000 1297.00000
987.00000 1218.00000
1175.00000 1376.00000
1176.00000 1331.00000
1179.00000 1305.00000
1182.00000 1262.00000
659.00000 1215.00000
361.00000 1252.00000
IMAGE=20_C_18_01.jpg
ID=16 
SCALE=0.032257
LM=25
104.00000 1485.00000
114.00000 1437.00000
140.00000 1423.00000
218.00000 1525.00000
394.00000 1588.00000
504.00000 1486.00000
304.00000 1596.00000
370.00000 1612.00000
370.00000 1592.00000
377.00000 1395.00000
1205.00000 1513.00000
673.00000 1632.00000
678.00000 1548.00000
685.00000 1476.00000
691.00000 1390.00000
850.00000 1614.00000
852.00000 1533.00000
855.00000 1485.00000
857.00000 1408.00000
1026.00000 1572.00000
1029.00000 1532.00000
1030.00000 1499.00000
1029.00000 1444.00000
556.00000 1400.00000
276.00000 1405.00000
IMAGE=20_C_19_01.jpg
ID=17 
SCALE=0.032154
LM=25
105.00000 1622.00000
120.00000 1571.00000
141.00000 1567.00000
200.00000 1648.00000
367.00000 1723.00000
453.00000 1627.00000
276.00000 1731.00000
338.00000 1744.00000
338.00000 1722.00000
340.00000 1546.00000
1155.00000 1674.00000
619.00000 1775.00000
625.00000 1697.00000
631.00000 1625.00000
637.00000 1546.00000
837.00000 1751.00000
841.00000 1688.00000
844.00000 1649.00000
851.00000 1587.00000
978.00000 1722.00000
979.00000 1685.00000
980.00000 1661.00000
983.00000 1630.00000
552.00000 1548.00000
250.00000 1554.00000
IMAGE=20_C_20_01.jpg
ID=18 
SCALE=0.032154
LM=25
253.00000 1471.00000
272.00000 1420.00000
291.00000 1413.00000
359.00000 1517.00000
543.00000 1598.00000
666.00000 1485.00000
449.00000 1594.00000
529.00000 1623.00000
528.00000 1600.00000
533.00000 1375.00000
1427.00000 1547.00000
844.00000 1656.00000
852.00000 1572.00000
862.00000 1485.00000
868.00000 1393.00000
1036.00000 1645.00000
1040.00000 1562.00000
1044.00000 1502.00000
1049.00000 1430.00000
1229.00000 1601.00000
1232.00000 1558.00000
1234.00000 1532.00000
1238.00000 1487.00000
728.00000 1403.00000
428.00000 1385.00000
IMAGE=20_C_22_01.jpg
ID=19 
SCALE=0.032154
LM=25
186.00000 362.00000
197.00000 311.00000
224.00000 299.00000
314.00000 386.00000
507.00000 424.00000
597.00000 313.00000
411.00000 455.00000
476.00000 461.00000
472.00000 436.00000
446.00000 240.00000
1334.00000 299.00000
788.00000 460.00000
785.00000 368.00000
783.00000 287.00000
785.00000 196.00000
972.00000 417.00000
970.00000 338.00000
968.00000 284.00000
966.00000 203.00000
1154.00000 363.00000
1153.00000 316.00000
1154.00000 292.00000
1155.00000 247.00000
648.00000 233.00000
365.00000 256.00000
IMAGE=20_C_23_01.jpg
ID=20 
SCALE=0.032154
LM=25
193.00000 1635.00000
212.00000 1581.00000
238.00000 1579.00000
311.00000 1676.00000
518.00000 1727.00000
612.00000 1627.00000
411.00000 1733.00000
480.00000 1746.00000
480.00000 1731.00000
476.00000 1530.00000
1386.00000 1699.00000
791.00000 1794.00000
802.00000 1702.00000
811.00000 1618.00000
822.00000 1525.00000
1001.00000 1780.00000
1010.00000 1694.00000
1014.00000 1645.00000
1019.00000 1563.00000
1190.00000 1744.00000
1195.00000 1698.00000
1195.00000 1669.00000
1198.00000 1624.00000
678.00000 1534.00000
368.00000 1547.00000
IMAGE=20_C_24_01.jpg
ID=21 
SCALE=0.032154
LM=25
232.00000 771.00000
235.00000 721.00000
268.00000 712.00000
332.00000 788.00000
520.00000 819.00000
581.00000 732.00000
413.00000 850.00000
480.00000 854.00000
477.00000 826.00000
456.00000 670.00000
1203.00000 731.00000
739.00000 860.00000
739.00000 774.00000
739.00000 710.00000
737.00000 628.00000
896.00000 822.00000
894.00000 751.00000
896.00000 711.00000
895.00000 648.00000
1051.00000 776.00000
1049.00000 738.00000
1051.00000 719.00000
1052.00000 686.00000
634.00000 644.00000
407.00000 679.00000
IMAGE=24_C_1_01.jpg
ID=22
SCALE=0.032677
LM=25
190.00000 703.00000
195.00000 660.00000
224.00000 648.00000
291.00000 720.00000
536.00000 740.00000
581.00000 645.00000
404.00000 783.00000
478.00000 785.00000
477.00000 753.00000
442.00000 574.00000
1352.00000 670.00000
765.00000 790.00000
772.00000 705.00000
776.00000 624.00000
779.00000 538.00000
966.00000 764.00000
963.00000 686.00000
967.00000 632.00000
972.00000 557.00000
1161.00000 711.00000
1160.00000 668.00000
1163.00000 650.00000
1167.00000 607.00000
643.00000 552.00000
342.00000 588.00000
IMAGE=24_C_2_01.jpg
ID=23
SCALE=0.032677
LM=25
166.00000 1267.00000
174.00000 1214.00000
201.00000 1211.00000
268.00000 1295.00000
468.00000 1361.00000
562.00000 1271.00000
370.00000 1383.00000
428.00000 1393.00000
431.00000 1359.00000
434.00000 1191.00000
1260.00000 1399.00000
733.00000 1413.00000
734.00000 1345.00000
735.00000 1270.00000
735.00000 1186.00000
894.00000 1419.00000
907.00000 1344.00000
916.00000 1292.00000
930.00000 1221.00000
1082.00000 1401.00000
1090.00000 1355.00000
1095.00000 1329.00000
1104.00000 1289.00000
632.00000 1189.00000
331.00000 1190.00000
IMAGE=24_C_3_01.jpg
ID=24
SCALE=0.032677
LM=25
352.00000 407.00000
375.00000 356.00000
396.00000 353.00000
466.00000 427.00000
705.00000 508.00000
778.00000 402.00000
595.00000 533.00000
641.00000 542.00000
639.00000 512.00000
639.00000 298.00000
1598.00000 382.00000
986.00000 554.00000
984.00000 463.00000
985.00000 376.00000
985.00000 296.00000
1189.00000 506.00000
1192.00000 433.00000
1185.00000 376.00000
1184.00000 313.00000
1399.00000 436.00000
1395.00000 409.00000
1396.00000 381.00000
1396.00000 360.00000
854.00000 307.00000
529.00000 332.00000
IMAGE=24_C_4_01.jpg
ID=25
SCALE=0.032677
LM=25
130.00000 976.00000
136.00000 920.00000
164.00000 910.00000
240.00000 985.00000
453.00000 1053.00000
509.00000 953.00000
329.00000 1078.00000
397.00000 1087.00000
392.00000 1056.00000
374.00000 872.00000
1257.00000 970.00000
693.00000 1091.00000
698.00000 1015.00000
702.00000 941.00000
701.00000 875.00000
885.00000 1074.00000
887.00000 995.00000
889.00000 943.00000
888.00000 895.00000
1069.00000 1022.00000
1073.00000 979.00000
1074.00000 952.00000
1074.00000 930.00000
597.00000 868.00000
294.00000 881.00000
IMAGE=24_C_5_01.jpg
ID=26
SCALE=0.032677
LM=25
213.00000 969.00000
223.00000 917.00000
248.00000 905.00000
325.00000 985.00000
549.00000 1041.00000
622.00000 944.00000
423.00000 1071.00000
496.00000 1081.00000
491.00000 1043.00000
473.00000 847.00000
1387.00000 1022.00000
800.00000 1097.00000
805.00000 1000.00000
810.00000 928.00000
818.00000 843.00000
997.00000 1057.00000
1007.00000 987.00000
1013.00000 939.00000
1025.00000 871.00000
1193.00000 1023.00000
1197.00000 992.00000
1196.00000 969.00000
1203.00000 932.00000
670.00000 854.00000
382.00000 864.00000
IMAGE=24_C_6_01.jpg
ID=27
SCALE=0.032677
LM=25
187.00000 1015.00000
195.00000 962.00000
224.00000 955.00000
305.00000 1057.00000
564.00000 1122.00000
629.00000 1024.00000
411.00000 1138.00000
500.00000 1156.00000
500.00000 1117.00000
512.00000 937.00000
1450.00000 1116.00000
817.00000 1190.00000
826.00000 1106.00000
836.00000 1019.00000
852.00000 930.00000
1025.00000 1187.00000
1037.00000 1096.00000
1046.00000 1036.00000
1056.00000 947.00000
1239.00000 1151.00000
1246.00000 1099.00000
1249.00000 1078.00000
1256.00000 1026.00000
707.00000 947.00000
372.00000 936.00000
IMAGE=24_C_7_01.jpg
ID=28
SCALE=0.032677
LM=25
91.00000 1298.00000
103.00000 1249.00000
130.00000 1245.00000
191.00000 1333.00000
398.00000 1396.00000
476.00000 1302.00000
289.00000 1406.00000
336.00000 1416.00000
336.00000 1385.00000
336.00000 1200.00000
1226.00000 1384.00000
649.00000 1455.00000
660.00000 1370.00000
668.00000 1301.00000
677.00000 1217.00000
838.00000 1441.00000
849.00000 1368.00000
852.00000 1324.00000
859.00000 1251.00000
1034.00000 1413.00000
1039.00000 1379.00000
1040.00000 1354.00000
1045.00000 1331.00000
547.00000 1219.00000
245.00000 1215.00000
IMAGE=24_C_8_01.jpg
ID=29
SCALE=0.032677
LM=25
114.00000 1306.00000
124.00000 1258.00000
152.00000 1250.00000
227.00000 1335.00000
441.00000 1389.00000
524.00000 1279.00000
325.00000 1404.00000
399.00000 1415.00000
398.00000 1386.00000
385.00000 1193.00000
1333.00000 1306.00000
720.00000 1422.00000
724.00000 1345.00000
730.00000 1267.00000
732.00000 1181.00000
926.00000 1378.00000
929.00000 1325.00000
929.00000 1269.00000
932.00000 1218.00000
1125.00000 1323.00000
1128.00000 1300.00000
1127.00000 1277.00000
1128.00000 1262.00000
585.00000 1184.00000
266.00000 1208.00000
IMAGE=24_C_9_01.jpg
ID=30
SCALE=0.032677
LM=25
123.00000 594.00000
138.00000 550.00000
171.00000 545.00000
230.00000 627.00000
447.00000 664.00000
521.00000 576.00000
332.00000 696.00000
395.00000 697.00000
392.00000 667.00000
384.00000 496.00000
1223.00000 571.00000
702.00000 706.00000
702.00000 625.00000
701.00000 546.00000
705.00000 480.00000
873.00000 687.00000
875.00000 605.00000
877.00000 555.00000
878.00000 498.00000
1051.00000 628.00000
1054.00000 591.00000
1052.00000 572.00000
1052.00000 557.00000
578.00000 489.00000
297.00000 510.00000
IMAGE=24_C_10_01.jpg
ID=31
SCALE=0.032677
LM=25
285.00000 498.00000
296.00000 448.00000
336.00000 447.00000
393.00000 534.00000
616.00000 597.00000
692.00000 499.00000
490.00000 617.00000
563.00000 629.00000
564.00000 598.00000
569.00000 404.00000
1435.00000 552.00000
873.00000 664.00000
879.00000 565.00000
886.00000 483.00000
891.00000 388.00000
1051.00000 633.00000
1059.00000 549.00000
1064.00000 495.00000
1076.00000 408.00000
1244.00000 586.00000
1246.00000 547.00000
1248.00000 519.00000
1249.00000 478.00000
755.00000 400.00000
451.00000 416.00000
IMAGE=24_C_11_01.jpg
ID=32
SCALE=0.032466
LM=25
356.00000 458.00000
367.00000 409.00000
389.00000 401.00000
464.00000 469.00000
726.00000 529.00000
760.00000 431.00000
571.00000 563.00000
637.00000 569.00000
634.00000 535.00000
622.00000 345.00000
1594.00000 433.00000
965.00000 576.00000
969.00000 483.00000
966.00000 410.00000
970.00000 315.00000
1172.00000 549.00000
1176.00000 464.00000
1180.00000 415.00000
1176.00000 341.00000
1384.00000 485.00000
1383.00000 443.00000
1384.00000 419.00000
1382.00000 382.00000
836.00000 329.00000
514.00000 361.00000
IMAGE=24_C_12_01.jpg
ID=33
SCALE=0.032466
LM=25
95.00000 952.00000
101.00000 901.00000
126.00000 889.00000
200.00000 956.00000
400.00000 1017.00000
490.00000 910.00000
306.00000 1047.00000
372.00000 1053.00000
367.00000 1018.00000
349.00000 826.00000
1222.00000 904.00000
673.00000 1067.00000
675.00000 976.00000
669.00000 894.00000
667.00000 801.00000
860.00000 1046.00000
859.00000 951.00000
860.00000 900.00000
858.00000 811.00000
1039.00000 981.00000
1040.00000 934.00000
1039.00000 903.00000
1039.00000 860.00000
567.00000 810.00000
251.00000 841.00000
IMAGE=24_C_13_01.jpg
ID=34
SCALE=0.032466
LM=25
16.00000 1141.00000
27.00000 1080.00000
56.00000 1073.00000
124.00000 1167.00000
345.00000 1228.00000
437.00000 1121.00000
229.00000 1238.00000
299.00000 1252.00000
299.00000 1217.00000
292.00000 1031.00000
1239.00000 1209.00000
619.00000 1301.00000
626.00000 1207.00000
636.00000 1118.00000
647.00000 1024.00000
818.00000 1300.00000
830.00000 1206.00000
837.00000 1146.00000
845.00000 1075.00000
1036.00000 1249.00000
1039.00000 1207.00000
1040.00000 1181.00000
1047.00000 1135.00000
523.00000 1031.00000
213.00000 1035.00000
IMAGE=24_C_14_01.jpg
ID=35
SCALE=0.032466
LM=25
135.00000 1029.00000
154.00000 974.00000
175.00000 970.00000
244.00000 1049.00000
451.00000 1126.00000
528.00000 1024.00000
327.00000 1133.00000
400.00000 1149.00000
399.00000 1116.00000
396.00000 940.00000
1341.00000 1068.00000
725.00000 1191.00000
730.00000 1092.00000
731.00000 1022.00000
731.00000 926.00000
930.00000 1163.00000
934.00000 1078.00000
936.00000 1034.00000
940.00000 962.00000
1139.00000 1111.00000
1139.00000 1069.00000
1139.00000 1052.00000
1144.00000 1017.00000
589.00000 937.00000
310.00000 941.00000
IMAGE=24_C_15_01.jpg
ID=36
SCALE=0.032466
LM=25
35.00000 1189.00000
46.00000 1137.00000
78.00000 1130.00000
126.00000 1211.00000
359.00000 1271.00000
435.00000 1183.00000
236.00000 1296.00000
302.00000 1311.00000
302.00000 1272.00000
301.00000 1099.00000
1211.00000 1200.00000
626.00000 1336.00000
626.00000 1247.00000
630.00000 1167.00000
631.00000 1081.00000
817.00000 1320.00000
819.00000 1233.00000
824.00000 1182.00000
826.00000 1100.00000
1018.00000 1269.00000
1018.00000 1219.00000
1019.00000 1188.00000
1023.00000 1144.00000
508.00000 1087.00000
257.00000 1105.00000
IMAGE=24_C_16_01.jpg
ID=37
SCALE=0.032466
LM=25
257.00000 1097.00000
268.00000 1036.00000
301.00000 1036.00000
379.00000 1118.00000
636.00000 1181.00000
703.00000 1062.00000
475.00000 1206.00000
565.00000 1220.00000
561.00000 1186.00000
550.00000 981.00000
1576.00000 1112.00000
909.00000 1248.00000
917.00000 1141.00000
925.00000 1049.00000
932.00000 956.00000
1131.00000 1227.00000
1141.00000 1121.00000
1145.00000 1064.00000
1149.00000 991.00000
1356.00000 1160.00000
1355.00000 1113.00000
1357.00000 1086.00000
1359.00000 1037.00000
785.00000 965.00000
426.00000 1000.00000
IMAGE=24_C_17_01.jpg
ID=38
SCALE=0.032466
LM=25
90.00000 1293.00000
97.00000 1239.00000
120.00000 1233.00000
207.00000 1316.00000
399.00000 1364.00000
481.00000 1264.00000
290.00000 1387.00000
359.00000 1395.00000
359.00000 1363.00000
347.00000 1184.00000
1176.00000 1269.00000
646.00000 1411.00000
647.00000 1326.00000
649.00000 1253.00000
647.00000 1164.00000
819.00000 1389.00000
819.00000 1309.00000
825.00000 1258.00000
825.00000 1192.00000
998.00000 1332.00000
998.00000 1289.00000
998.00000 1263.00000
997.00000 1226.00000
535.00000 1174.00000
254.00000 1193.00000
IMAGE=24_C_18_01.jpg
ID=39
SCALE=0.032466
LM=25
321.00000 760.00000
320.00000 701.00000
344.00000 691.00000
428.00000 762.00000
670.00000 809.00000
740.00000 699.00000
530.00000 836.00000
618.00000 844.00000
613.00000 806.00000
583.00000 610.00000
1528.00000 758.00000
923.00000 867.00000
931.00000 771.00000
939.00000 690.00000
944.00000 591.00000
1122.00000 841.00000
1131.00000 751.00000
1137.00000 704.00000
1141.00000 620.00000
1329.00000 791.00000
1328.00000 744.00000
1330.00000 721.00000
1331.00000 676.00000
803.00000 595.00000
475.00000 635.00000
IMAGE=24_C_19_01.jpg
ID=40
SCALE=0.032466
LM=25
228.00000 744.00000
239.00000 683.00000
257.00000 679.00000
353.00000 747.00000
588.00000 807.00000
647.00000 703.00000
445.00000 835.00000
568.00000 848.00000
563.00000 811.00000
543.00000 626.00000
1455.00000 723.00000
840.00000 858.00000
845.00000 763.00000
847.00000 672.00000
852.00000 579.00000
1041.00000 829.00000
1044.00000 737.00000
1048.00000 675.00000
1056.00000 594.00000
1254.00000 767.00000
1253.00000 719.00000
1253.00000 694.00000
1257.00000 657.00000
711.00000 596.00000
404.00000 631.00000
IMAGE=24_C_20_01.jpg
ID=41
SCALE=0.032466
LM=25
223.00000 993.00000
225.00000 940.00000
252.00000 931.00000
336.00000 1008.00000
585.00000 1060.00000
649.00000 946.00000
442.00000 1086.00000
517.00000 1092.00000
512.00000 1057.00000
493.00000 859.00000
1460.00000 1004.00000
841.00000 1107.00000
845.00000 1013.00000
853.00000 931.00000
862.00000 838.00000
1044.00000 1074.00000
1049.00000 993.00000
1055.00000 942.00000
1058.00000 869.00000
1257.00000 1016.00000
1259.00000 987.00000
1260.00000 960.00000
1263.00000 931.00000
714.00000 851.00000
385.00000 887.00000
IMAGE=24_C_21_01.jpg
ID=42
SCALE=0.032466
LM=25
68.00000 1020.00000
80.00000 968.00000
107.00000 961.00000
171.00000 1038.00000
388.00000 1093.00000
460.00000 992.00000
258.00000 1112.00000
337.00000 1124.00000
339.00000 1097.00000
326.00000 923.00000
1237.00000 1077.00000
635.00000 1154.00000
646.00000 1062.00000
654.00000 985.00000
666.00000 894.00000
840.00000 1128.00000
851.00000 1053.00000
853.00000 1004.00000
864.00000 928.00000
1040.00000 1090.00000
1042.00000 1051.00000
1042.00000 1029.00000
1047.00000 987.00000
533.00000 908.00000
214.00000 928.00000
IMAGE=24_C_22_01.jpg
ID=43
SCALE=0.032466
LM=25
167.00000 742.00000
182.00000 702.00000
216.00000 697.00000
268.00000 788.00000
517.00000 859.00000
571.00000 768.00000
367.00000 878.00000
425.00000 892.00000
427.00000 853.00000
443.00000 658.00000
1332.00000 830.00000
747.00000 930.00000
757.00000 835.00000
764.00000 757.00000
774.00000 661.00000
940.00000 913.00000
946.00000 827.00000
951.00000 773.00000
957.00000 689.00000
1139.00000 866.00000
1140.00000 821.00000
1142.00000 796.00000
1147.00000 752.00000
641.00000 666.00000
378.00000 661.00000
IMAGE=24_C_23_01.jpg
ID=44
SCALE=0.032154
LM=25
141.00000 714.00000
160.00000 671.00000
180.00000 671.00000
239.00000 738.00000
420.00000 811.00000
489.00000 713.00000
323.00000 826.00000
371.00000 835.00000
369.00000 803.00000
369.00000 635.00000
1188.00000 733.00000
655.00000 844.00000
659.00000 770.00000
662.00000 703.00000
664.00000 625.00000
832.00000 821.00000
836.00000 754.00000
837.00000 710.00000
839.00000 641.00000
1011.00000 775.00000
1015.00000 740.00000
1016.00000 720.00000
1021.00000 684.00000
555.00000 634.00000
318.00000 638.00000
IMAGE=24_C_24_01.jpg
ID=45
SCALE=0.032154
LM=25
413.00000 721.00000
434.00000 671.00000
457.00000 671.00000
559.00000 750.00000
802.00000 816.00000
862.00000 695.00000
643.00000 839.00000
712.00000 843.00000
712.00000 823.00000
713.00000 614.00000
1706.00000 771.00000
1057.00000 885.00000
1068.00000 776.00000
1073.00000 688.00000
1086.00000 577.00000
1274.00000 861.00000
1282.00000 759.00000
1288.00000 702.00000
1294.00000 605.00000
1493.00000 792.00000
1496.00000 751.00000
1500.00000 730.00000
1504.00000 687.00000
970.00000 588.00000
638.00000 617.00000
IMAGE=28_C_1_01.jpg
ID=46
SCALE=0.032362
LM=25
241.00000 595.00000
252.00000 542.00000
277.00000 534.00000
363.00000 607.00000
608.00000 647.00000
663.00000 540.00000
413.00000 677.00000
543.00000 687.00000
543.00000 672.00000
514.00000 460.00000
1462.00000 554.00000
858.00000 683.00000
862.00000 590.00000
862.00000 509.00000
862.00000 414.00000
1060.00000 652.00000
1061.00000 565.00000
1061.00000 513.00000
1063.00000 428.00000
1262.00000 596.00000
1263.00000 556.00000
1265.00000 531.00000
1265.00000 485.00000
724.00000 439.00000
438.00000 470.00000
IMAGE=28_C_2_01.jpg
ID=47
SCALE=0.032154
LM=25
154.00000 1071.00000
176.00000 1018.00000
203.00000 1012.00000
290.00000 1091.00000
546.00000 1161.00000
619.00000 1040.00000
393.00000 1184.00000
473.00000 1193.00000
472.00000 1186.00000
458.00000 941.00000
1511.00000 1107.00000
832.00000 1224.00000
843.00000 1121.00000
848.00000 1024.00000
857.00000 913.00000
1063.00000 1206.00000
1066.00000 1107.00000
1072.00000 1044.00000
1083.00000 949.00000
1289.00000 1148.00000
1291.00000 1102.00000
1293.00000 1072.00000
1300.00000 1023.00000
709.00000 928.00000
366.00000 957.00000
IMAGE=28_C_3_01.jpg
ID=48
SCALE=0.032154
LM=25
90.00000 1013.00000
109.00000 968.00000
135.00000 966.00000
202.00000 1056.00000
432.00000 1118.00000
515.00000 1010.00000
284.00000 1130.00000
376.00000 1146.00000
377.00000 1123.00000
377.00000 920.00000
1264.00000 1044.00000
693.00000 1174.00000
699.00000 1087.00000
706.00000 1002.00000
712.00000 910.00000
867.00000 1155.00000
868.00000 1080.00000
873.00000 1013.00000
881.00000 930.00000
1071.00000 1100.00000
1074.00000 1063.00000
1075.00000 1034.00000
1080.00000 987.00000
583.00000 919.00000
273.00000 923.00000
IMAGE=28_C_4_01.jpg
ID=49
SCALE=0.032154
LM=25
52.00000 987.00000
70.00000 933.00000
97.00000 928.00000
167.00000 1011.00000
402.00000 1072.00000
448.00000 971.00000
249.00000 1091.00000
321.00000 1100.00000
321.00000 1090.00000
316.00000 885.00000
1181.00000 1033.00000
618.00000 1137.00000
622.00000 1043.00000
633.00000 956.00000
645.00000 858.00000
805.00000 1118.00000
813.00000 1031.00000
819.00000 974.00000
826.00000 898.00000
995.00000 1071.00000
999.00000 1027.00000
1001.00000 1005.00000
1007.00000 956.00000
529.00000 870.00000
220.00000 898.00000
IMAGE=28_C_5_01.jpg
ID=50
SCALE=0.032154
LM=25
112.00000 575.00000
131.00000 532.00000
147.00000 527.00000
222.00000 600.00000
499.00000 663.00000
534.00000 558.00000
356.00000 694.00000
401.00000 703.00000
401.00000 695.00000
392.00000 474.00000
1363.00000 650.00000
729.00000 735.00000
742.00000 645.00000
752.00000 554.00000
761.00000 466.00000
940.00000 719.00000
945.00000 636.00000
953.00000 585.00000
962.00000 508.00000
1156.00000 675.00000
1157.00000 638.00000
1162.00000 616.00000
1165.00000 580.00000
607.00000 470.00000
311.00000 483.00000
IMAGE=28_C_6_01.jpg
ID=51
SCALE=0.032154
LM=25
110.00000 851.00000
124.00000 796.00000
148.00000 794.00000
240.00000 862.00000
462.00000 936.00000
533.00000 828.00000
338.00000 955.00000
399.00000 961.00000
399.00000 949.00000
388.00000 735.00000
1345.00000 888.00000
724.00000 987.00000
733.00000 899.00000
742.00000 814.00000
750.00000 720.00000
929.00000 966.00000
937.00000 884.00000
942.00000 828.00000
950.00000 748.00000
1138.00000 927.00000
1142.00000 876.00000
1143.00000 852.00000
1147.00000 808.00000
607.00000 729.00000
251.00000 755.00000
IMAGE=28_C_7_01.jpg
ID=52
SCALE=0.032154
LM=25
66.00000 1035.00000
87.00000 993.00000
109.00000 984.00000
185.00000 1061.00000
398.00000 1131.00000
454.00000 1028.00000
263.00000 1146.00000
327.00000 1155.00000
328.00000 1138.00000
325.00000 938.00000
1201.00000 1056.00000
638.00000 1182.00000
645.00000 1096.00000
646.00000 1011.00000
654.00000 917.00000
829.00000 1164.00000
830.00000 1079.00000
832.00000 1014.00000
836.00000 934.00000
1016.00000 1106.00000
1016.00000 1060.00000
1015.00000 1035.00000
1015.00000 982.00000
565.00000 925.00000
278.00000 940.00000
IMAGE=28_C_8_01.jpg
ID=53
SCALE=0.032467
LM=25
211.00000 824.00000
229.00000 777.00000
251.00000 763.00000
357.00000 845.00000
601.00000 884.00000
640.00000 780.00000
438.00000 915.00000
510.00000 923.00000
509.00000 903.00000
486.00000 691.00000
1390.00000 694.00000
852.00000 922.00000
843.00000 821.00000
834.00000 744.00000
816.00000 645.00000
1035.00000 865.00000
1025.00000 775.00000
1019.00000 725.00000
1009.00000 639.00000
1211.00000 778.00000
1206.00000 729.00000
1206.00000 709.00000
1203.00000 664.00000
692.00000 678.00000
390.00000 706.00000
IMAGE=28_C_9_01.jpg
ID=54
SCALE=0.032257
LM=25
120.00000 943.00000
145.00000 887.00000
162.00000 884.00000
257.00000 965.00000
461.00000 1045.00000
552.00000 937.00000
335.00000 1057.00000
412.00000 1069.00000
412.00000 1049.00000
406.00000 830.00000
1300.00000 1011.00000
723.00000 1116.00000
731.00000 1019.00000
740.00000 935.00000
750.00000 836.00000
915.00000 1102.00000
925.00000 1010.00000
929.00000 960.00000
941.00000 869.00000
1106.00000 1057.00000
1110.00000 1012.00000
1112.00000 984.00000
1117.00000 939.00000
622.00000 838.00000
306.00000 841.00000
IMAGE=28_C_10_01.jpg
ID=55
SCALE=0.032257
LM=25
103.00000 1276.00000
123.00000 1221.00000
143.00000 1216.00000
216.00000 1293.00000
511.00000 1353.00000
513.00000 1256.00000
336.00000 1383.00000
389.00000 1388.00000
388.00000 1364.00000
374.00000 1179.00000
1339.00000 1213.00000
729.00000 1392.00000
722.00000 1311.00000
720.00000 1230.00000
716.00000 1142.00000
930.00000 1352.00000
926.00000 1270.00000
924.00000 1219.00000
920.00000 1139.00000
1138.00000 1277.00000
1135.00000 1235.00000
1133.00000 1215.00000
1132.00000 1170.00000
597.00000 1163.00000
273.00000 1186.00000
IMAGE=28_C_11_01.jpg
ID=56
SCALE=0.032257
LM=25
252.00000 927.00000
275.00000 881.00000
289.00000 872.00000
371.00000 943.00000
619.00000 1055.00000
686.00000 945.00000
456.00000 1051.00000
539.00000 1068.00000
539.00000 1049.00000
549.00000 832.00000
1534.00000 994.00000
901.00000 1124.00000
909.00000 1027.00000
913.00000 943.00000
919.00000 847.00000
1108.00000 1097.00000
1111.00000 1011.00000
1116.00000 960.00000
1118.00000 874.00000
1322.00000 1046.00000
1325.00000 1001.00000
1327.00000 976.00000
1329.00000 933.00000
759.00000 860.00000
460.00000 828.00000
IMAGE=28_C_12_01.jpg
ID=57
SCALE=0.032257
LM=25
182.00000 861.00000
207.00000 813.00000
231.00000 816.00000
317.00000 901.00000
608.00000 967.00000
619.00000 873.00000
388.00000 990.00000
470.00000 1007.00000
470.00000 982.00000
477.00000 766.00000
1479.00000 870.00000
837.00000 1040.00000
838.00000 938.00000
838.00000 852.00000
839.00000 748.00000
1053.00000 1002.00000
1054.00000 912.00000
1056.00000 856.00000
1054.00000 768.00000
1270.00000 937.00000
1266.00000 890.00000
1266.00000 867.00000
1266.00000 818.00000
703.00000 766.00000
366.00000 779.00000
IMAGE=28_C_13_01.jpg
ID=58
SCALE=0.032257
LM=25
286.00000 1042.00000
311.00000 1000.00000
337.00000 997.00000
393.00000 1082.00000
608.00000 1159.00000
712.00000 1056.00000
516.00000 1171.00000
571.00000 1182.00000
573.00000 1161.00000
577.00000 948.00000
1522.00000 1138.00000
903.00000 1212.00000
911.00000 1119.00000
921.00000 1040.00000
934.00000 942.00000
1109.00000 1193.00000
1120.00000 1101.00000
1127.00000 1054.00000
1136.00000 971.00000
1322.00000 1149.00000
1326.00000 1107.00000
1328.00000 1083.00000
1333.00000 1040.00000
798.00000 951.00000
413.00000 979.00000
IMAGE=28_C_14_01.jpg
ID=59
SCALE=0.032257
LM=25
100.00000 1033.00000
126.00000 988.00000
150.00000 985.00000
219.00000 1062.00000
445.00000 1170.00000
525.00000 1070.00000
296.00000 1167.00000
373.00000 1190.00000
373.00000 1170.00000
396.00000 950.00000
1336.00000 1078.00000
725.00000 1245.00000
727.00000 1137.00000
729.00000 1062.00000
733.00000 950.00000
924.00000 1210.00000
927.00000 1114.00000
927.00000 1065.00000
930.00000 977.00000
1128.00000 1135.00000
1129.00000 1094.00000
1129.00000 1070.00000
1132.00000 1025.00000
613.00000 964.00000
232.00000 961.00000
IMAGE=28_C_15_01.jpg
ID=60
SCALE=0.032257
LM=25
138.00000 993.00000
156.00000 940.00000
178.00000 928.00000
272.00000 1012.00000
526.00000 1054.00000
593.00000 933.00000
367.00000 1084.00000
458.00000 1086.00000
457.00000 1064.00000
422.00000 832.00000
1446.00000 949.00000
810.00000 1089.00000
811.00000 988.00000
814.00000 897.00000
815.00000 796.00000
1021.00000 1061.00000
1023.00000 961.00000
1027.00000 903.00000
1029.00000 815.00000
1237.00000 998.00000
1238.00000 950.00000
1238.00000 921.00000
1240.00000 871.00000
673.00000 824.00000
309.00000 867.00000
IMAGE=28_C_16_01.jpg
ID=61
SCALE=0.032257
LM=25
79.00000 1090.00000
104.00000 1042.00000
125.00000 1032.00000
199.00000 1111.00000
519.00000 1179.00000
553.00000 1071.00000
303.00000 1203.00000
402.00000 1218.00000
401.00000 1203.00000
391.00000 985.00000
1443.00000 1103.00000
768.00000 1243.00000
772.00000 1142.00000
776.00000 1054.00000
779.00000 956.00000
994.00000 1208.00000
997.00000 1112.00000
1001.00000 1058.00000
1003.00000 972.00000
1219.00000 1148.00000
1219.00000 1096.00000
1219.00000 1074.00000
1223.00000 1023.00000
612.00000 972.00000
225.00000 997.00000
IMAGE=28_C_17_01.jpg
ID=62
SCALE=0.032467
LM=25
49.00000 1023.00000
78.00000 971.00000
103.00000 978.00000
181.00000 1064.00000
451.00000 1177.00000
514.00000 1070.00000
252.00000 1171.00000
344.00000 1195.00000
345.00000 1184.00000
370.00000 970.00000
1414.00000 1161.00000
717.00000 1264.00000
729.00000 1161.00000
737.00000 1075.00000
751.00000 972.00000
942.00000 1255.00000
944.00000 1157.00000
955.00000 1106.00000
973.00000 1012.00000
1175.00000 1209.00000
1183.00000 1158.00000
1186.00000 1131.00000
1190.00000 1091.00000
603.00000 979.00000
238.00000 964.00000
IMAGE=28_C_18_01.jpg
ID=63
SCALE=0.032467
LM=25
88.00000 944.00000
111.00000 895.00000
136.00000 893.00000
218.00000 988.00000
489.00000 1079.00000
547.00000 977.00000
306.00000 1091.00000
386.00000 1112.00000
388.00000 1086.00000
403.00000 858.00000
1404.00000 1011.00000
753.00000 1161.00000
759.00000 1052.00000
763.00000 968.00000
768.00000 864.00000
972.00000 1133.00000
975.00000 1034.00000
976.00000 979.00000
982.00000 889.00000
1185.00000 1075.00000
1185.00000 1023.00000
1189.00000 997.00000
1191.00000 948.00000
639.00000 870.00000
258.00000 866.00000
IMAGE=28_C_19_01.jpg
ID=64
SCALE=0.032467
LM=25
21.00000 993.00000
29.00000 945.00000
57.00000 939.00000
128.00000 1012.00000
373.00000 1053.00000
398.00000 953.00000
224.00000 1081.00000
285.00000 1087.00000
283.00000 1073.00000
262.00000 873.00000
1157.00000 976.00000
585.00000 1090.00000
590.00000 1015.00000
589.00000 939.00000
591.00000 852.00000
776.00000 1070.00000
777.00000 988.00000
779.00000 941.00000
780.00000 865.00000
968.00000 1014.00000
967.00000 971.00000
970.00000 953.00000
969.00000 907.00000
475.00000 867.00000
134.00000 904.00000
IMAGE=28_C_20_01.jpg
ID=65
SCALE=0.032257
LM=25
129.00000 774.00000
151.00000 729.00000
171.00000 721.00000
225.00000 801.00000
480.00000 855.00000
519.00000 764.00000
319.00000 873.00000
392.00000 887.00000
392.00000 863.00000
389.00000 677.00000
1262.00000 813.00000
693.00000 928.00000
699.00000 840.00000
704.00000 764.00000
711.00000 674.00000
881.00000 909.00000
886.00000 825.00000
889.00000 779.00000
898.00000 703.00000
1072.00000 860.00000
1075.00000 817.00000
1076.00000 796.00000
1080.00000 755.00000
591.00000 681.00000
258.00000 692.00000
IMAGE=28_C_21_01.jpg
ID=66
SCALE=0.032257
LM=25
15.00000 715.00000
32.00000 660.00000
52.00000 658.00000
151.00000 741.00000
386.00000 818.00000
463.00000 705.00000
243.00000 829.00000
320.00000 845.00000
320.00000 821.00000
314.00000 616.00000
1374.00000 808.00000
676.00000 882.00000
687.00000 788.00000
699.00000 696.00000
709.00000 602.00000
910.00000 876.00000
921.00000 783.00000
926.00000 728.00000
941.00000 637.00000
1147.00000 832.00000
1151.00000 789.00000
1152.00000 756.00000
1157.00000 709.00000
557.00000 611.00000
194.00000 626.00000
IMAGE=28_C_22_01.jpg
ID=67
SCALE=0.032466
LM=25
194.00000 1209.00000
217.00000 1172.00000
227.00000 1165.00000
292.00000 1233.00000
515.00000 1295.00000
549.00000 1212.00000
372.00000 1315.00000
428.00000 1324.00000
429.00000 1313.00000
436.00000 1126.00000
1215.00000 1273.00000
705.00000 1347.00000
714.00000 1277.00000
721.00000 1212.00000
727.00000 1137.00000
872.00000 1338.00000
878.00000 1270.00000
882.00000 1228.00000
888.00000 1171.00000
1045.00000 1298.00000
1047.00000 1268.00000
1051.00000 1246.00000
1054.00000 1213.00000
600.00000 1137.00000
338.00000 1130.00000
IMAGE=28_C_23_01.jpg
ID=68
SCALE=0.032257
LM=25
4.00000 1124.00000
16.00000 1075.00000
38.00000 1066.00000
115.00000 1145.00000
357.00000 1199.00000
404.00000 1095.00000
210.00000 1221.00000
285.00000 1232.00000
285.00000 1223.00000
264.00000 1012.00000
1151.00000 1089.00000
594.00000 1242.00000
593.00000 1149.00000
591.00000 1073.00000
589.00000 981.00000
780.00000 1212.00000
780.00000 1122.00000
778.00000 1076.00000
778.00000 991.00000
965.00000 1151.00000
965.00000 1102.00000
965.00000 1081.00000
965.00000 1032.00000
455.00000 1004.00000
123.00000 1037.00000
IMAGE=28_C_24_01.jpg
ID=69
SCALE=0.032257
LM=25
165.00000 1283.00000
185.00000 1231.00000
201.00000 1212.00000
277.00000 1309.00000
572.00000 1370.00000
608.00000 1262.00000
382.00000 1390.00000
468.00000 1406.00000
466.00000 1386.00000
457.00000 1170.00000
1431.00000 1341.00000
800.00000 1440.00000
809.00000 1347.00000
818.00000 1250.00000
826.00000 1155.00000
1007.00000 1428.00000
1016.00000 1335.00000
1022.00000 1276.00000
1029.00000 1185.00000
1222.00000 1387.00000
1227.00000 1338.00000
1228.00000 1313.00000
1232.00000 1256.00000
689.00000 1176.00000
314.00000 1176.00000
IMAGE=32_C_1_01.jpg
ID=70
SCALE=0.032360
LM=25
153.00000 677.00000
180.00000 629.00000
205.00000 622.00000
264.00000 708.00000
540.00000 775.00000
562.00000 690.00000
357.00000 795.00000
423.00000 808.00000
424.00000 788.00000
430.00000 588.00000
1334.00000 730.00000
747.00000 838.00000
752.00000 752.00000
757.00000 675.00000
761.00000 584.00000
945.00000 813.00000
950.00000 733.00000
951.00000 686.00000
953.00000 612.00000
1140.00000 763.00000
1141.00000 722.00000
1141.00000 703.00000
1143.00000 664.00000
619.00000 591.00000
302.00000 606.00000
IMAGE=32_C_2_01.jpg
ID=71
SCALE=0.032466
LM=25
41.00000 817.00000
58.00000 763.00000
79.00000 751.00000
154.00000 847.00000
419.00000 907.00000
478.00000 811.00000
259.00000 941.00000
337.00000 953.00000
335.00000 925.00000
331.00000 715.00000
1267.00000 860.00000
664.00000 992.00000
669.00000 895.00000
676.00000 808.00000
683.00000 711.00000
868.00000 964.00000
872.00000 881.00000
874.00000 830.00000
878.00000 747.00000
1066.00000 915.00000
1069.00000 871.00000
1073.00000 847.00000
1077.00000 804.00000
545.00000 719.00000
227.00000 718.00000
IMAGE=32_C_3_01.jpg
ID=72
SCALE=0.032360
LM=25
80.00000 730.00000
106.00000 682.00000
128.00000 671.00000
199.00000 771.00000
485.00000 851.00000
525.00000 750.00000
291.00000 863.00000
372.00000 877.00000
373.00000 857.00000
383.00000 664.00000
1376.00000 857.00000
717.00000 935.00000
728.00000 841.00000
739.00000 752.00000
751.00000 660.00000
936.00000 922.00000
946.00000 830.00000
954.00000 778.00000
964.00000 698.00000
1157.00000 882.00000
1162.00000 836.00000
1165.00000 815.00000
1171.00000 768.00000
617.00000 658.00000
258.00000 656.00000
IMAGE=32_C_4_01.jpg
ID=73
SCALE=0.032360
LM=25
220.00000 1196.00000
236.00000 1154.00000
255.00000 1142.00000
349.00000 1215.00000
645.00000 1240.00000
673.00000 1136.00000
472.00000 1290.00000
539.00000 1294.00000
536.00000 1268.00000
510.00000 1052.00000
1484.00000 1142.00000
869.00000 1286.00000
872.00000 1196.00000
872.00000 1113.00000
873.00000 1026.00000
1074.00000 1255.00000
1074.00000 1168.00000
1076.00000 1117.00000
1080.00000 1040.00000
1281.00000 1190.00000
1280.00000 1150.00000
1282.00000 1126.00000
1282.00000 1082.00000
737.00000 1044.00000
388.00000 1078.00000
IMAGE=32_C_5_01.jpg
ID=74
SCALE=0.032360
LM=25
160.00000 574.00000
184.00000 530.00000
211.00000 520.00000
274.00000 596.00000
564.00000 634.00000
579.00000 533.00000
392.00000 677.00000
455.00000 682.00000
455.00000 669.00000
432.00000 452.00000
1337.00000 529.00000
766.00000 689.00000
767.00000 591.00000
766.00000 509.00000
766.00000 411.00000
954.00000 647.00000
959.00000 562.00000
956.00000 513.00000
959.00000 438.00000
1149.00000 582.00000
1149.00000 542.00000
1148.00000 519.00000
1148.00000 475.00000
633.00000 432.00000
315.00000 484.00000
IMAGE=32_C_6_01.jpg
ID=75
SCALE=0.032360
LM=25
247.00000 602.00000
260.00000 561.00000
285.00000 547.00000
343.00000 619.00000
590.00000 671.00000
631.00000 579.00000
441.00000 696.00000
509.00000 703.00000
509.00000 689.00000
498.00000 491.00000
1271.00000 639.00000
778.00000 723.00000
787.00000 637.00000
791.00000 568.00000
800.00000 482.00000
942.00000 706.00000
949.00000 631.00000
955.00000 583.00000
963.00000 511.00000
1109.00000 667.00000
1112.00000 628.00000
1114.00000 611.00000
1119.00000 561.00000
690.00000 485.00000
381.00000 511.00000
IMAGE=32_C_7_01.jpg
ID=76
SCALE=0.032360
LM=25
16.00000 745.00000
40.00000 693.00000
67.00000 683.00000
130.00000 775.00000
413.00000 840.00000
454.00000 737.00000
232.00000 858.00000
310.00000 872.00000
310.00000 847.00000
307.00000 651.00000
1284.00000 701.00000
685.00000 889.00000
682.00000 801.00000
679.00000 708.00000
676.00000 609.00000
891.00000 850.00000
885.00000 762.00000
883.00000 706.00000
880.00000 620.00000
1086.00000 781.00000
1086.00000 730.00000
1085.00000 705.00000
1085.00000 659.00000
539.00000 628.00000
177.00000 655.00000
IMAGE=32_C_8_01.jpg
ID=77
SCALE=0.032360
LM=25
49.00000 949.00000
69.00000 894.00000
88.00000 892.00000
167.00000 960.00000
439.00000 1020.00000
494.00000 916.00000
273.00000 1049.00000
357.00000 1059.00000
356.00000 1044.00000
339.00000 833.00000
1289.00000 947.00000
687.00000 1071.00000
689.00000 980.00000
692.00000 903.00000
694.00000 807.00000
888.00000 1041.00000
890.00000 958.00000
891.00000 910.00000
894.00000 830.00000
1089.00000 994.00000
1089.00000 947.00000
1091.00000 929.00000
1095.00000 879.00000
555.00000 820.00000
206.00000 843.00000
IMAGE=32_C_9_01.jpg
ID=78
SCALE=0.032360
LM=25
75.00000 1207.00000
95.00000 1166.00000
116.00000 1154.00000
176.00000 1247.00000
422.00000 1283.00000
450.00000 1199.00000
267.00000 1310.00000
328.00000 1321.00000
328.00000 1301.00000
323.00000 1129.00000
1121.00000 1273.00000
597.00000 1338.00000
606.00000 1258.00000
618.00000 1186.00000
626.00000 1110.00000
774.00000 1323.00000
780.00000 1249.00000
786.00000 1205.00000
796.00000 1134.00000
946.00000 1293.00000
951.00000 1254.00000
953.00000 1227.00000
956.00000 1187.00000
509.00000 1116.00000
220.00000 1136.00000
IMAGE=32_C_10_01.jpg
ID=79
SCALE=0.032360
LM=25
179.00000 712.00000
195.00000 662.00000
221.00000 655.00000
292.00000 722.00000
601.00000 734.00000
609.00000 636.00000
409.00000 795.00000
485.00000 793.00000
481.00000 770.00000
449.00000 571.00000
1393.00000 619.00000
809.00000 768.00000
806.00000 678.00000
806.00000 597.00000
799.00000 509.00000
1005.00000 728.00000
1006.00000 643.00000
1001.00000 598.00000
1000.00000 513.00000
1200.00000 670.00000
1200.00000 625.00000
1200.00000 603.00000
1200.00000 559.00000
654.00000 536.00000
325.00000 610.00000
IMAGE=32_C_11_01.jpg
ID=80
SCALE=0.032360
LM=25
358.00000 863.00000
377.00000 815.00000
395.00000 808.00000
469.00000 900.00000
751.00000 952.00000
767.00000 858.00000
563.00000 979.00000
637.00000 993.00000
637.00000 979.00000
632.00000 759.00000
1523.00000 855.00000
962.00000 1003.00000
963.00000 919.00000
962.00000 840.00000
960.00000 755.00000
1148.00000 971.00000
1148.00000 891.00000
1149.00000 850.00000
1149.00000 773.00000
1336.00000 912.00000
1337.00000 875.00000
1337.00000 854.00000
1339.00000 816.00000
839.00000 763.00000
513.00000 774.00000
IMAGE=32_C_12_01.jpg
ID=81
SCALE=0.032360
LM=25
192.00000 1140.00000
209.00000 1093.00000
227.00000 1078.00000
316.00000 1153.00000
639.00000 1203.00000
638.00000 1119.00000
409.00000 1239.00000
496.00000 1253.00000
496.00000 1234.00000
481.00000 1016.00000
1411.00000 1167.00000
819.00000 1279.00000
827.00000 1181.00000
833.00000 1095.00000
840.00000 996.00000
1017.00000 1254.00000
1022.00000 1158.00000
1026.00000 1104.00000
1032.00000 1016.00000
1214.00000 1200.00000
1218.00000 1153.00000
1221.00000 1125.00000
1225.00000 1075.00000
692.00000 1005.00000
334.00000 1033.00000
IMAGE=32_C_13_01.jpg
ID=82
SCALE=0.032360
LM=25
213.00000 800.00000
245.00000 748.00000
264.00000 742.00000
335.00000 827.00000
665.00000 927.00000
682.00000 833.00000
420.00000 931.00000
521.00000 959.00000
521.00000 944.00000
536.00000 719.00000
1552.00000 960.00000
876.00000 1030.00000
895.00000 911.00000
908.00000 821.00000
924.00000 708.00000
1098.00000 1006.00000
1114.00000 908.00000
1122.00000 852.00000
1137.00000 755.00000
1329.00000 965.00000
1335.00000 923.00000
1340.00000 898.00000
1347.00000 848.00000
762.00000 722.00000
378.00000 711.00000
IMAGE=32_C_14_01.jpg
ID=83
SCALE=0.032360
LM=25
358.00000 1063.00000
384.00000 1021.00000
399.00000 1015.00000
487.00000 1085.00000
721.00000 1122.00000
760.00000 1028.00000
582.00000 1157.00000
634.00000 1161.00000
634.00000 1142.00000
615.00000 941.00000
1499.00000 1039.00000
940.00000 1169.00000
943.00000 1085.00000
944.00000 1010.00000
946.00000 924.00000
1126.00000 1148.00000
1127.00000 1067.00000
1129.00000 1021.00000
1131.00000 941.00000
1316.00000 1091.00000
1316.00000 1049.00000
1316.00000 1031.00000
1318.00000 989.00000
827.00000 936.00000
497.00000 971.00000
IMAGE=32_C_15_01.jpg
ID=84
SCALE=0.032360
LM=25
306.00000 1071.00000
329.00000 1021.00000
349.00000 1011.00000
419.00000 1094.00000
732.00000 1144.00000
749.00000 1046.00000
523.00000 1180.00000
612.00000 1187.00000
611.00000 1172.00000
597.00000 958.00000
1571.00000 1062.00000
949.00000 1218.00000
953.00000 1117.00000
955.00000 1030.00000
957.00000 931.00000
1158.00000 1188.00000
1157.00000 1097.00000
1156.00000 1046.00000
1158.00000 958.00000
1361.00000 1131.00000
1362.00000 1091.00000
1362.00000 1064.00000
1364.00000 1019.00000
804.00000 950.00000
445.00000 982.00000
IMAGE=32_C_16_01.jpg
ID=85
SCALE=0.032362
LM=25
69.00000 1111.00000
97.00000 1056.00000
115.00000 1048.00000
186.00000 1135.00000
501.00000 1211.00000
509.00000 1120.00000
280.00000 1228.00000
357.00000 1249.00000
357.00000 1231.00000
365.00000 1016.00000
1350.00000 1192.00000
705.00000 1291.00000
714.00000 1193.00000
722.00000 1107.00000
731.00000 1005.00000
918.00000 1281.00000
928.00000 1181.00000
930.00000 1123.00000
938.00000 1032.00000
1132.00000 1231.00000
1138.00000 1172.00000
1139.00000 1146.00000
1146.00000 1094.00000
589.00000 1016.00000
217.00000 1024.00000
IMAGE=32_C_17_01.jpg
ID=86
SCALE=0.032362
LM=25
87.00000 1312.00000
112.00000 1265.00000
132.00000 1258.00000
189.00000 1335.00000
463.00000 1359.00000
478.00000 1273.00000
285.00000 1399.00000
358.00000 1403.00000
358.00000 1390.00000
339.00000 1206.00000
1219.00000 1308.00000
656.00000 1415.00000
661.00000 1332.00000
663.00000 1259.00000
667.00000 1175.00000
845.00000 1388.00000
849.00000 1313.00000
850.00000 1271.00000
853.00000 1199.00000
1033.00000 1343.00000
1033.00000 1305.00000
1033.00000 1282.00000
1037.00000 1246.00000
528.00000 1186.00000
210.00000 1229.00000
IMAGE=32_C_18_01.jpg
ID=87
SCALE=0.032362
LM=25
194.00000 700.00000
226.00000 659.00000
246.00000 650.00000
314.00000 734.00000
600.00000 818.00000
655.00000 719.00000
406.00000 835.00000
495.00000 853.00000
497.00000 829.00000
504.00000 612.00000
1490.00000 800.00000
853.00000 909.00000
862.00000 807.00000
873.00000 721.00000
880.00000 620.00000
1067.00000 887.00000
1075.00000 799.00000
1078.00000 751.00000
1087.00000 667.00000
1280.00000 844.00000
1283.00000 801.00000
1285.00000 774.00000
1291.00000 734.00000
718.00000 627.00000
344.00000 622.00000
IMAGE=32_C_19_01.jpg
ID=88
SCALE=0.032362
LM=25
40.00000 1204.00000
63.00000 1160.00000
85.00000 1152.00000
159.00000 1236.00000
490.00000 1287.00000
516.00000 1185.00000
273.00000 1329.00000
376.00000 1337.00000
374.00000 1307.00000
364.00000 1086.00000
1383.00000 1221.00000
725.00000 1355.00000
730.00000 1257.00000
734.00000 1163.00000
736.00000 1069.00000
943.00000 1321.00000
948.00000 1229.00000
949.00000 1175.00000
951.00000 1088.00000
1163.00000 1263.00000
1164.00000 1220.00000
1164.00000 1191.00000
1165.00000 1143.00000
574.00000 1087.00000
182.00000 1116.00000
IMAGE=32_C_20_01.jpg
ID=89
SCALE=0.032362
LM=25
132.00000 773.00000
154.00000 716.00000
174.00000 707.00000
245.00000 796.00000
520.00000 839.00000
556.00000 743.00000
343.00000 866.00000
425.00000 876.00000
424.00000 857.00000
407.00000 649.00000
1307.00000 780.00000
740.00000 906.00000
746.00000 807.00000
750.00000 726.00000
754.00000 636.00000
931.00000 870.00000
935.00000 789.00000
938.00000 740.00000
941.00000 663.00000
1118.00000 827.00000
1121.00000 785.00000
1122.00000 762.00000
1127.00000 721.00000
613.00000 645.00000
275.00000 668.00000
IMAGE=32_C_21_01.jpg
ID=90
SCALE=0.032362
LM=25
364.00000 1421.00000
378.00000 1373.00000
394.00000 1360.00000
476.00000 1425.00000
733.00000 1465.00000
779.00000 1375.00000
584.00000 1504.00000
656.00000 1509.00000
655.00000 1493.00000
632.00000 1290.00000
1490.00000 1411.00000
949.00000 1529.00000
953.00000 1434.00000
957.00000 1359.00000
961.00000 1267.00000
1127.00000 1494.00000
1130.00000 1413.00000
1133.00000 1368.00000
1137.00000 1295.00000
1310.00000 1441.00000
1311.00000 1405.00000
1312.00000 1382.00000
1317.00000 1341.00000
806.00000 1274.00000
482.00000 1321.00000
IMAGE=32_C_22_01.jpg
ID=91
SCALE=0.032362
LM=25
280.00000 981.00000
308.00000 924.00000
326.00000 915.00000
421.00000 1004.00000
686.00000 1069.00000
738.00000 949.00000
506.00000 1095.00000
592.00000 1108.00000
592.00000 1093.00000
575.00000 857.00000
1617.00000 988.00000
956.00000 1125.00000
962.00000 1033.00000
967.00000 938.00000
971.00000 846.00000
1177.00000 1102.00000
1183.00000 1011.00000
1184.00000 952.00000
1187.00000 861.00000
1397.00000 1047.00000
1399.00000 997.00000
1401.00000 972.00000
1403.00000 927.00000
821.00000 853.00000
438.00000 886.00000
IMAGE=32_C_23_01.jpg
ID=92
SCALE=0.032362
LM=25
292.00000 911.00000
311.00000 868.00000
324.00000 855.00000
419.00000 905.00000
683.00000 943.00000
719.00000 849.00000
514.00000 993.00000
600.00000 992.00000
596.00000 973.00000
563.00000 780.00000
1449.00000 872.00000
898.00000 999.00000
901.00000 909.00000
903.00000 834.00000
901.00000 747.00000
1080.00000 976.00000
1085.00000 891.00000
1087.00000 841.00000
1089.00000 757.00000
1266.00000 916.00000
1266.00000 881.00000
1269.00000 859.00000
1269.00000 813.00000
759.00000 772.00000
433.00000 798.00000
IMAGE=32_C_24_01.jpg
ID=93
SCALE=0.032362
LM=25
152.00000 1292.00000
163.00000 1251.00000
188.00000 1246.00000
272.00000 1322.00000
556.00000 1373.00000
579.00000 1271.00000
380.00000 1415.00000
443.00000 1421.00000
442.00000 1386.00000
441.00000 1190.00000
1450.00000 1277.00000
796.00000 1430.00000
797.00000 1327.00000
797.00000 1237.00000
801.00000 1128.00000
1015.00000 1381.00000
1015.00000 1290.00000
1016.00000 1238.00000
1017.00000 1145.00000
1230.00000 1320.00000
1231.00000 1274.00000
1232.00000 1252.00000
1233.00000 1206.00000
660.00000 1160.00000
326.00000 1215.00000
IMAGE=35_C_1_01.jpg
ID=94
SCALE=0.032154
LM=25
95.00000 1105.00000
112.00000 1063.00000
139.00000 1061.00000
215.00000 1143.00000
412.00000 1229.00000
504.00000 1107.00000
298.00000 1236.00000
371.00000 1252.00000
372.00000 1227.00000
374.00000 1028.00000
1316.00000 1215.00000
688.00000 1300.00000
700.00000 1214.00000
713.00000 1123.00000
727.00000 1033.00000
896.00000 1301.00000
907.00000 1214.00000
916.00000 1156.00000
928.00000 1073.00000
1108.00000 1264.00000
1114.00000 1217.00000
1116.00000 1190.00000
1122.00000 1149.00000
598.00000 1036.00000
279.00000 1034.00000
IMAGE=35_C_2_01.jpg
ID=95
SCALE=0.032362
LM=25
71.00000 1369.00000
96.00000 1319.00000
114.00000 1313.00000
179.00000 1399.00000
415.00000 1487.00000
477.00000 1396.00000
267.00000 1489.00000
332.00000 1506.00000
334.00000 1483.00000
349.00000 1303.00000
1206.00000 1477.00000
636.00000 1556.00000
647.00000 1474.00000
659.00000 1393.00000
670.00000 1312.00000
827.00000 1553.00000
833.00000 1472.00000
842.00000 1416.00000
847.00000 1354.00000
1015.00000 1508.00000
1022.00000 1460.00000
1024.00000 1438.00000
1031.00000 1396.00000
545.00000 1316.00000
275.00000 1298.00000
IMAGE=35_C_3_01.jpg
ID=96
SCALE=0.032362
LM=25
196.00000 1090.00000
216.00000 1045.00000
240.00000 1037.00000
308.00000 1120.00000
541.00000 1222.00000
596.00000 1122.00000
381.00000 1221.00000
451.00000 1240.00000
453.00000 1218.00000
472.00000 1014.00000
1387.00000 1194.00000
780.00000 1288.00000
789.00000 1202.00000
795.00000 1125.00000
805.00000 1033.00000
983.00000 1273.00000
989.00000 1192.00000
992.00000 1146.00000
1001.00000 1070.00000
1184.00000 1234.00000
1187.00000 1194.00000
1189.00000 1170.00000
1192.00000 1134.00000
685.00000 1038.00000
342.00000 1016.00000
IMAGE=35_C_4_01.jpg
ID=97
SCALE=0.032362
LM=25
194.00000 1181.00000
212.00000 1141.00000
236.00000 1132.00000
301.00000 1225.00000
474.00000 1288.00000
571.00000 1187.00000
391.00000 1297.00000
444.00000 1310.00000
446.00000 1289.00000
451.00000 1101.00000
1312.00000 1247.00000
745.00000 1344.00000
754.00000 1257.00000
761.00000 1181.00000
769.00000 1083.00000
937.00000 1324.00000
942.00000 1247.00000
947.00000 1198.00000
956.00000 1121.00000
1122.00000 1282.00000
1126.00000 1243.00000
1129.00000 1220.00000
1133.00000 1177.00000
639.00000 1099.00000
358.00000 1111.00000
IMAGE=35_C_5_01.jpg
ID=98
SCALE=0.032362
LM=25
203.00000 974.00000
217.00000 922.00000
241.00000 908.00000
335.00000 977.00000
553.00000 1037.00000
644.00000 916.00000
442.00000 1067.00000
516.00000 1068.00000
513.00000 1046.00000
488.00000 831.00000
1506.00000 970.00000
854.00000 1095.00000
860.00000 990.00000
868.00000 900.00000
875.00000 799.00000
1070.00000 1068.00000
1076.00000 966.00000
1079.00000 911.00000
1085.00000 818.00000
1289.00000 1012.00000
1293.00000 958.00000
1294.00000 937.00000
1296.00000 885.00000
727.00000 823.00000
325.00000 866.00000
IMAGE=35_C_6_01.jpg
ID=99
SCALE=0.032362
LM=25
196.00000 1266.00000
218.00000 1226.00000
236.00000 1216.00000
316.00000 1298.00000
515.00000 1346.00000
595.00000 1235.00000
413.00000 1367.00000
471.00000 1374.00000
469.00000 1354.00000
458.00000 1151.00000
1407.00000 1226.00000
800.00000 1364.00000
801.00000 1284.00000
803.00000 1205.00000
802.00000 1119.00000
1002.00000 1331.00000
1004.00000 1255.00000
1003.00000 1201.00000
1002.00000 1119.00000
1204.00000 1276.00000
1204.00000 1231.00000
1205.00000 1209.00000
1204.00000 1167.00000
673.00000 1137.00000
351.00000 1175.00000
IMAGE=35_C_7_01.jpg
ID=100
SCALE=0.032362
LM=25
134.00000 1122.00000
146.00000 1075.00000
170.00000 1072.00000
245.00000 1145.00000
440.00000 1200.00000
491.00000 1096.00000
341.00000 1219.00000
380.00000 1222.00000
379.00000 1204.00000
367.00000 1023.00000
1193.00000 1102.00000
664.00000 1233.00000
666.00000 1153.00000
668.00000 1079.00000
667.00000 992.00000
842.00000 1206.00000
841.00000 1129.00000
842.00000 1079.00000
845.00000 1009.00000
1015.00000 1147.00000
1015.00000 1108.00000
1015.00000 1083.00000
1016.00000 1047.00000
566.00000 1011.00000
295.00000 1033.00000
IMAGE=35_C_8_01.jpg
ID=101
SCALE=0.032362
LM=25
250.00000 1057.00000
274.00000 1008.00000
300.00000 1008.00000
379.00000 1093.00000
640.00000 1181.00000
691.00000 1061.00000
473.00000 1196.00000
540.00000 1207.00000
541.00000 1182.00000
544.00000 968.00000
1595.00000 1157.00000
902.00000 1239.00000
912.00000 1144.00000
925.00000 1053.00000
935.00000 958.00000
1130.00000 1226.00000
1139.00000 1134.00000
1148.00000 1073.00000
1158.00000 985.00000
1363.00000 1189.00000
1368.00000 1138.00000
1370.00000 1113.00000
1376.00000 1063.00000
796.00000 972.00000
444.00000 976.00000
IMAGE=35_C_9_01.jpg
ID=102
SCALE=0.032467
LM=25
161.00000 1016.00000
177.00000 971.00000
195.00000 962.00000
278.00000 1033.00000
483.00000 1089.00000
561.00000 990.00000
370.00000 1111.00000
435.00000 1120.00000
434.00000 1097.00000
422.00000 921.00000
1345.00000 1036.00000
746.00000 1144.00000
752.00000 1063.00000
756.00000 979.00000
761.00000 890.00000
944.00000 1129.00000
950.00000 1056.00000
956.00000 999.00000
960.00000 924.00000
1144.00000 1093.00000
1145.00000 1049.00000
1148.00000 1023.00000
1150.00000 980.00000
617.00000 903.00000
283.00000 934.00000
IMAGE=35_C_10_01.jpg
ID=103
SCALE=0.032467
LM=25
31.00000 1072.00000
51.00000 1027.00000
75.00000 1024.00000
149.00000 1110.00000
370.00000 1172.00000
442.00000 1066.00000
244.00000 1186.00000
308.00000 1196.00000
307.00000 1177.00000
308.00000 975.00000
1256.00000 1178.00000
625.00000 1232.00000
637.00000 1146.00000
651.00000 1058.00000
666.00000 963.00000
836.00000 1224.00000
847.00000 1139.00000
854.00000 1088.00000
867.00000 1003.00000
1045.00000 1193.00000
1051.00000 1150.00000
1053.00000 1125.00000
1062.00000 1082.00000
537.00000 973.00000
202.00000 988.00000
IMAGE=35_C_11_01.jpg
ID=104
SCALE=0.032362
LM=25
291.00000 592.00000
320.00000 552.00000
343.00000 546.00000
429.00000 645.00000
620.00000 741.00000
748.00000 626.00000
501.00000 743.00000
584.00000 767.00000
586.00000 748.00000
603.00000 505.00000
1734.00000 738.00000
974.00000 831.00000
988.00000 725.00000
1000.00000 630.00000
1012.00000 527.00000
1224.00000 822.00000
1235.00000 721.00000
1241.00000 658.00000
1255.00000 569.00000
1481.00000 773.00000
1486.00000 722.00000
1490.00000 694.00000
1496.00000 650.00000
874.00000 524.00000
493.00000 522.00000
IMAGE=35_C_12_01.jpg
ID=105
SCALE=0.032362
LM=25
130.00000 1150.00000
146.00000 1113.00000
164.00000 1104.00000
242.00000 1171.00000
438.00000 1216.00000
522.00000 1115.00000
354.00000 1238.00000
406.00000 1244.00000
404.00000 1225.00000
388.00000 1030.00000
1293.00000 1135.00000
709.00000 1254.00000
711.00000 1173.00000
716.00000 1092.00000
719.00000 1007.00000
901.00000 1233.00000
906.00000 1153.00000
908.00000 1106.00000
910.00000 1038.00000
1099.00000 1178.00000
1099.00000 1138.00000
1099.00000 1114.00000
1100.00000 1072.00000
603.00000 1017.00000
287.00000 1049.00000
IMAGE=35_C_13_01.jpg
ID=106
SCALE=0.032362
LM=25
106.00000 1135.00000
117.00000 1092.00000
133.00000 1080.00000
217.00000 1130.00000
399.00000 1174.00000
499.00000 1052.00000
328.00000 1202.00000
390.00000 1200.00000
385.00000 1178.00000
352.00000 990.00000
1319.00000 1124.00000
695.00000 1196.00000
704.00000 1108.00000
709.00000 1030.00000
719.00000 954.00000
904.00000 1166.00000
909.00000 1101.00000
915.00000 1048.00000
921.00000 977.00000
1109.00000 1142.00000
1115.00000 1103.00000
1117.00000 1078.00000
1120.00000 1032.00000
588.00000 959.00000
251.00000 1018.00000
IMAGE=35_C_14_01.jpg
ID=107
SCALE=0.032362
LM=25
75.00000 668.00000
92.00000 628.00000
114.00000 620.00000
175.00000 708.00000
361.00000 765.00000
454.00000 668.00000
256.00000 777.00000
328.00000 789.00000
328.00000 773.00000
328.00000 592.00000
1178.00000 708.00000
626.00000 821.00000
632.00000 737.00000
635.00000 663.00000
640.00000 581.00000
810.00000 803.00000
816.00000 725.00000
817.00000 679.00000
821.00000 597.00000
993.00000 758.00000
995.00000 718.00000
998.00000 694.00000
1000.00000 655.00000
523.00000 583.00000
211.00000 594.00000
IMAGE=35_C_15_01.jpg
ID=108
SCALE=0.032467
LM=25
386.00000 1049.00000
407.00000 1006.00000
428.00000 999.00000
511.00000 1080.00000
749.00000 1150.00000
831.00000 1030.00000
611.00000 1164.00000
690.00000 1176.00000
690.00000 1155.00000
680.00000 924.00000
1676.00000 1038.00000
1039.00000 1196.00000
1041.00000 1097.00000
1042.00000 1006.00000
1044.00000 915.00000
1273.00000 1141.00000
1271.00000 1060.00000
1275.00000 1011.00000
1276.00000 937.00000
1463.00000 1091.00000
1464.00000 1049.00000
1467.00000 1019.00000
1467.00000 982.00000
903.00000 927.00000
562.00000 950.00000
IMAGE=35_C_16_01.jpg
ID=109
SCALE=0.032467
LM=25
228.00000 1054.00000
242.00000 1006.00000
259.00000 995.00000
335.00000 1084.00000
518.00000 1129.00000
593.00000 1030.00000
411.00000 1142.00000
477.00000 1153.00000
477.00000 1135.00000
467.00000 951.00000
1304.00000 1055.00000
763.00000 1173.00000
766.00000 1098.00000
769.00000 1020.00000
773.00000 939.00000
912.00000 1159.00000
913.00000 1084.00000
918.00000 1032.00000
920.00000 957.00000
1123.00000 1109.00000
1126.00000 1067.00000
1127.00000 1041.00000
1130.00000 1003.00000
664.00000 948.00000
379.00000 967.00000
IMAGE=35_C_17_01.jpg
ID=110
SCALE=0.032467
LM=25
147.00000 1138.00000
168.00000 1091.00000
192.00000 1077.00000
264.00000 1170.00000
497.00000 1232.00000
598.00000 1121.00000
363.00000 1245.00000
451.00000 1262.00000
451.00000 1239.00000
448.00000 1029.00000
1514.00000 1178.00000
813.00000 1300.00000
821.00000 1194.00000
827.00000 1104.00000
832.00000 1003.00000
1051.00000 1274.00000
1055.00000 1182.00000
1062.00000 1126.00000
1072.00000 1038.00000
1279.00000 1237.00000
1281.00000 1183.00000
1286.00000 1157.00000
1290.00000 1103.00000
676.00000 1022.00000
330.00000 1036.00000
IMAGE=35_C_18_01.jpg
ID=111
SCALE=0.032467
LM=25
30.00000 823.00000
54.00000 772.00000
73.00000 769.00000
151.00000 843.00000
400.00000 917.00000
471.00000 804.00000
254.00000 931.00000
329.00000 943.00000
328.00000 915.00000
322.00000 690.00000
1294.00000 792.00000
677.00000 985.00000
676.00000 884.00000
676.00000 797.00000
676.00000 694.00000
886.00000 949.00000
884.00000 856.00000
883.00000 798.00000
881.00000 711.00000
1086.00000 885.00000
1091.00000 832.00000
1088.00000 803.00000
1089.00000 755.00000
553.00000 705.00000
215.00000 712.00000
IMAGE=35_C_19_01.jpg
ID=112
SCALE=0.032467
LM=25
339.00000 1117.00000
357.00000 1066.00000
384.00000 1062.00000
457.00000 1148.00000
685.00000 1204.00000
738.00000 1099.00000
548.00000 1220.00000
609.00000 1228.00000
609.00000 1209.00000
604.00000 1000.00000
1504.00000 1133.00000
923.00000 1254.00000
928.00000 1163.00000
930.00000 1081.00000
937.00000 988.00000
1112.00000 1230.00000
1117.00000 1144.00000
1121.00000 1090.00000
1123.00000 1011.00000
1307.00000 1178.00000
1309.00000 1133.00000
1313.00000 1105.00000
1314.00000 1061.00000
830.00000 1000.00000
494.00000 1033.00000
IMAGE=35_C_20_01.jpg
ID=113
SCALE=0.032467
LM=25
227.00000 950.00000
244.00000 889.00000
265.00000 891.00000
345.00000 971.00000
580.00000 1020.00000
647.00000 914.00000
444.00000 1044.00000
518.00000 1050.00000
515.00000 1026.00000
499.00000 839.00000
1444.00000 945.00000
837.00000 1056.00000
842.00000 968.00000
847.00000 885.00000
851.00000 788.00000
1036.00000 1038.00000
1039.00000 946.00000
1042.00000 890.00000
1048.00000 804.00000
1238.00000 987.00000
1240.00000 936.00000
1242.00000 912.00000
1244.00000 863.00000
686.00000 829.00000
373.00000 857.00000
IMAGE=35_C_21_01.jpg
ID=114
SCALE=0.032467
LM=25
209.00000 743.00000
221.00000 687.00000
246.00000 678.00000
318.00000 766.00000
540.00000 836.00000
594.00000 725.00000
416.00000 849.00000
473.00000 859.00000
473.00000 844.00000
465.00000 635.00000
1409.00000 766.00000
787.00000 892.00000
793.00000 797.00000
797.00000 716.00000
803.00000 625.00000
996.00000 870.00000
1001.00000 779.00000
1005.00000 729.00000
1009.00000 641.00000
1201.00000 816.00000
1203.00000 768.00000
1206.00000 742.00000
1209.00000 701.00000
683.00000 638.00000
370.00000 650.00000
IMAGE=35_C_22_01.jpg
ID=115
SCALE=0.032467
LM=25
241.00000 735.00000
256.00000 683.00000
284.00000 677.00000
356.00000 765.00000
590.00000 850.00000
661.00000 733.00000
456.00000 858.00000
519.00000 871.00000
520.00000 853.00000
521.00000 641.00000
1501.00000 770.00000
865.00000 897.00000
871.00000 805.00000
875.00000 716.00000
880.00000 625.00000
1076.00000 868.00000
1080.00000 778.00000
1082.00000 725.00000
1085.00000 653.00000
1289.00000 812.00000
1290.00000 766.00000
1294.00000 741.00000
1294.00000 699.00000
738.00000 641.00000
419.00000 652.00000
IMAGE=35_C_23_01.jpg
ID=116
SCALE=0.032467
LM=25
170.00000 897.00000
184.00000 844.00000
208.00000 832.00000
273.00000 916.00000
519.00000 991.00000
585.00000 867.00000
375.00000 1001.00000
453.00000 1016.00000
453.00000 1000.00000
441.00000 778.00000
1423.00000 944.00000
779.00000 1049.00000
790.00000 946.00000
798.00000 859.00000
809.00000 765.00000
995.00000 1014.00000
1004.00000 928.00000
1010.00000 873.00000
1018.00000 793.00000
1210.00000 973.00000
1214.00000 928.00000
1215.00000 905.00000
1221.00000 857.00000
673.00000 773.00000
328.00000 807.00000
IMAGE=35_C_24_01.jpg
ID=117
SCALE=0.032467
LM=25
118.00000 793.00000
125.00000 748.00000
139.00000 736.00000
240.00000 788.00000
460.00000 825.00000
519.00000 699.00000
335.00000 864.00000
413.00000 862.00000
409.00000 843.00000
366.00000 648.00000
1305.00000 638.00000
729.00000 835.00000
723.00000 745.00000
715.00000 659.00000
709.00000 571.00000
921.00000 784.00000
916.00000 698.00000
910.00000 646.00000
905.00000 569.00000
1112.00000 704.00000
1109.00000 663.00000
1108.00000 639.00000
1105.00000 600.00000
572.00000 600.00000
253.00000 679.00000
IMAGE=38_C_1_01.jpg
ID=118
SCALE=0.032258
LM=25
351.00000 1307.00000
368.00000 1264.00000
386.00000 1253.00000
480.00000 1349.00000
730.00000 1398.00000
785.00000 1286.00000
560.00000 1418.00000
648.00000 1433.00000
647.00000 1409.00000
637.00000 1203.00000
1613.00000 1327.00000
984.00000 1450.00000
991.00000 1354.00000
996.00000 1265.00000
1000.00000 1171.00000
1195.00000 1425.00000
1202.00000 1332.00000
1205.00000 1275.00000
1210.00000 1187.00000
1406.00000 1371.00000
1405.00000 1323.00000
1409.00000 1292.00000
1411.00000 1246.00000
861.00000 1189.00000
522.00000 1219.00000
IMAGE=38_C_2_01.jpg
ID=119
SCALE=0.032258
LM=25
331.00000 530.00000
354.00000 486.00000
376.00000 477.00000
449.00000 554.00000
661.00000 627.00000
728.00000 516.00000
529.00000 638.00000
598.00000 649.00000
599.00000 634.00000
596.00000 449.00000
1485.00000 555.00000
910.00000 675.00000
913.00000 584.00000
919.00000 505.00000
926.00000 412.00000
1103.00000 647.00000
1107.00000 566.00000
1109.00000 513.00000
1115.00000 432.00000
1297.00000 596.00000
1298.00000 553.00000
1300.00000 532.00000
1304.00000 488.00000
788.00000 430.00000
496.00000 454.00000
IMAGE=38_C_3_01.jpg
ID=120
SCALE=0.032258
LM=25
49.00000 1172.00000
69.00000 1130.00000
86.00000 1120.00000
166.00000 1204.00000
357.00000 1240.00000
433.00000 1122.00000
247.00000 1258.00000
318.00000 1266.00000
317.00000 1248.00000
299.00000 1054.00000
1189.00000 1086.00000
628.00000 1268.00000
627.00000 1177.00000
623.00000 1103.00000
618.00000 1012.00000
816.00000 1233.00000
813.00000 1142.00000
813.00000 1096.00000
810.00000 1016.00000
1001.00000 1153.00000
1001.00000 1110.00000
1000.00000 1090.00000
999.00000 1050.00000
482.00000 1037.00000
198.00000 1082.00000
IMAGE=38_C_4_01(ACT4).jpg
ID=121
SCALE=0.032258
LM=25
17.00000 842.00000
32.00000 796.00000
51.00000 783.00000
129.00000 869.00000
334.00000 917.00000
400.00000 805.00000
219.00000 939.00000
283.00000 944.00000
282.00000 928.00000
262.00000 739.00000
1151.00000 821.00000
583.00000 953.00000
586.00000 868.00000
590.00000 792.00000
592.00000 702.00000
770.00000 936.00000
772.00000 849.00000
777.00000 800.00000
780.00000 721.00000
962.00000 881.00000
964.00000 835.00000
963.00000 813.00000
965.00000 770.00000
459.00000 716.00000
164.00000 754.00000
IMAGE=38_C_5_01.jpg
ID=122
SCALE=0.032258
LM=25
291.00000 1326.00000
317.00000 1276.00000
334.00000 1271.00000
408.00000 1350.00000
638.00000 1443.00000
722.00000 1329.00000
501.00000 1448.00000
580.00000 1462.00000
580.00000 1448.00000
582.00000 1230.00000
1551.00000 1422.00000
907.00000 1510.00000
918.00000 1417.00000
929.00000 1333.00000
938.00000 1235.00000
1117.00000 1513.00000
1130.00000 1416.00000
1135.00000 1357.00000
1148.00000 1271.00000
1333.00000 1470.00000
1338.00000 1419.00000
1341.00000 1392.00000
1346.00000 1348.00000
815.00000 1241.00000
449.00000 1242.00000
IMAGE=38_C_6_01.jpg
ID=123
SCALE=0.032258
LM=25
279.00000 1301.00000
294.00000 1261.00000
313.00000 1252.00000
385.00000 1319.00000
577.00000 1356.00000
657.00000 1257.00000
467.00000 1372.00000
542.00000 1380.00000
540.00000 1364.00000
524.00000 1195.00000
1369.00000 1311.00000
827.00000 1396.00000
835.00000 1318.00000
840.00000 1247.00000
846.00000 1167.00000
1007.00000 1381.00000
1013.00000 1304.00000
1018.00000 1259.00000
1024.00000 1195.00000
1187.00000 1342.00000
1191.00000 1301.00000
1192.00000 1278.00000
1194.00000 1243.00000
711.00000 1178.00000
422.00000 1213.00000
IMAGE=38_C_7_01.jpg
ID=124
SCALE=0.032258
LM=25
329.00000 748.00000
349.00000 706.00000
367.00000 699.00000
441.00000 768.00000
647.00000 844.00000
718.00000 743.00000
512.00000 861.00000
594.00000 873.00000
594.00000 856.00000
592.00000 669.00000
1463.00000 728.00000
906.00000 884.00000
906.00000 800.00000
903.00000 733.00000
902.00000 648.00000
1091.00000 857.00000
1091.00000 785.00000
1090.00000 739.00000
1090.00000 672.00000
1280.00000 794.00000
1278.00000 757.00000
1277.00000 737.00000
1277.00000 702.00000
782.00000 658.00000
486.00000 679.00000
IMAGE=38_C_8_01.jpg
ID=125
SCALE=0.032258
LM=25
282.00000 658.00000
307.00000 615.00000
326.00000 606.00000
382.00000 682.00000
587.00000 769.00000
661.00000 665.00000
462.00000 774.00000
532.00000 785.00000
534.00000 773.00000
536.00000 591.00000
1417.00000 698.00000
843.00000 811.00000
847.00000 735.00000
853.00000 662.00000
857.00000 581.00000
1033.00000 802.00000
1038.00000 726.00000
1039.00000 680.00000
1042.00000 598.00000
1228.00000 755.00000
1228.00000 714.00000
1230.00000 694.00000
1230.00000 657.00000
740.00000 592.00000
449.00000 589.00000
IMAGE=38_C_9_01.jpg
ID=126
SCALE=0.032258
LM=25
274.00000 1335.00000
295.00000 1292.00000
314.00000 1283.00000
389.00000 1366.00000
603.00000 1406.00000
657.00000 1304.00000
476.00000 1427.00000
537.00000 1434.00000
537.00000 1417.00000
524.00000 1220.00000
1361.00000 1336.00000
825.00000 1453.00000
830.00000 1364.00000
834.00000 1286.00000
840.00000 1197.00000
1006.00000 1431.00000
1009.00000 1348.00000
1012.00000 1296.00000
1017.00000 1216.00000
1186.00000 1383.00000
1187.00000 1337.00000
1189.00000 1316.00000
1192.00000 1274.00000
728.00000 1199.00000
423.00000 1247.00000
IMAGE=38_C_10_01.jpg
ID=127
SCALE=0.032258
LM=25
139.00000 1221.00000
160.00000 1179.00000
179.00000 1170.00000
238.00000 1260.00000
452.00000 1335.00000
516.00000 1236.00000
311.00000 1334.00000
386.00000 1354.00000
387.00000 1337.00000
395.00000 1156.00000
1277.00000 1319.00000
691.00000 1390.00000
700.00000 1309.00000
708.00000 1230.00000
719.00000 1150.00000
880.00000 1380.00000
890.00000 1310.00000
897.00000 1258.00000
904.00000 1192.00000
1079.00000 1352.00000
1084.00000 1313.00000
1085.00000 1292.00000
1093.00000 1250.00000
590.00000 1157.00000
293.00000 1154.00000
IMAGE=38_C_11_01.jpg
ID=128
SCALE=0.032258
LM=25
145.00000 444.00000
163.00000 401.00000
182.00000 395.00000
273.00000 458.00000
471.00000 517.00000
558.00000 406.00000
365.00000 538.00000
431.00000 545.00000
430.00000 526.00000
416.00000 326.00000
1330.00000 421.00000
748.00000 550.00000
749.00000 467.00000
753.00000 386.00000
759.00000 294.00000
943.00000 518.00000
945.00000 441.00000
948.00000 391.00000
948.00000 315.00000
1137.00000 463.00000
1138.00000 419.00000
1139.00000 400.00000
1140.00000 358.00000
637.00000 308.00000
309.00000 349.00000
IMAGE=38_C_12_01.jpg
ID=129
SCALE=0.032258
LM=25
152.00000 806.00000
166.00000 757.00000
181.00000 746.00000
270.00000 826.00000
497.00000 870.00000
552.00000 769.00000
353.00000 891.00000
427.00000 905.00000
427.00000 884.00000
409.00000 682.00000
1371.00000 760.00000
757.00000 921.00000
757.00000 828.00000
758.00000 751.00000
757.00000 661.00000
963.00000 887.00000
963.00000 806.00000
962.00000 754.00000
962.00000 677.00000
1165.00000 830.00000
1166.00000 782.00000
1165.00000 758.00000
1166.00000 717.00000
619.00000 673.00000
314.00000 695.00000
IMAGE=38_C_13_01.jpg
ID=130
SCALE=0.032258
LM=25
317.00000 1188.00000
339.00000 1149.00000
361.00000 1137.00000
433.00000 1221.00000
620.00000 1275.00000
723.00000 1168.00000
518.00000 1286.00000
593.00000 1297.00000
590.00000 1281.00000
580.00000 1078.00000
1522.00000 1214.00000
912.00000 1337.00000
919.00000 1241.00000
923.00000 1158.00000
929.00000 1056.00000
1117.00000 1312.00000
1120.00000 1227.00000
1124.00000 1178.00000
1129.00000 1097.00000
1319.00000 1268.00000
1322.00000 1220.00000
1324.00000 1195.00000
1328.00000 1153.00000
792.00000 1074.00000
471.00000 1099.00000
IMAGE=38_C_14_01.jpg
ID=131
SCALE=0.032258
LM=25
340.00000 1099.00000
359.00000 1050.00000
379.00000 1038.00000
458.00000 1129.00000
651.00000 1193.00000
758.00000 1074.00000
540.00000 1201.00000
624.00000 1216.00000
623.00000 1197.00000
616.00000 983.00000
1617.00000 1107.00000
966.00000 1235.00000
969.00000 1138.00000
973.00000 1056.00000
976.00000 957.00000
1183.00000 1203.00000
1188.00000 1114.00000
1189.00000 1061.00000
1190.00000 979.00000
1402.00000 1147.00000
1402.00000 1098.00000
1404.00000 1075.00000
1405.00000 1026.00000
833.00000 972.00000
499.00000 1000.00000
IMAGE=38_C_15_01.jpg
ID=132
SCALE=0.032258
LM=25
108.00000 681.00000
119.00000 634.00000
141.00000 622.00000
217.00000 701.00000
443.00000 765.00000
535.00000 642.00000
320.00000 782.00000
404.00000 794.00000
402.00000 775.00000
387.00000 561.00000
1412.00000 673.00000
746.00000 815.00000
750.00000 707.00000
755.00000 621.00000
758.00000 525.00000
965.00000 778.00000
972.00000 685.00000
975.00000 632.00000
981.00000 547.00000
1191.00000 723.00000
1193.00000 673.00000
1194.00000 647.00000
1201.00000 600.00000
615.00000 542.00000
274.00000 578.00000
IMAGE=38_C_16_01.jpg
ID=133
SCALE=0.032258
LM=25
133.00000 1443.00000
147.00000 1397.00000
166.00000 1387.00000
236.00000 1463.00000
429.00000 1515.00000
509.00000 1403.00000
314.00000 1530.00000
399.00000 1543.00000
398.00000 1521.00000
376.00000 1335.00000
1307.00000 1448.00000
698.00000 1562.00000
701.00000 1473.00000
707.00000 1391.00000
712.00000 1305.00000
903.00000 1547.00000
906.00000 1462.00000
911.00000 1410.00000
915.00000 1337.00000
1103.00000 1498.00000
1105.00000 1453.00000
1108.00000 1431.00000
1109.00000 1386.00000
568.00000 1319.00000
277.00000 1352.00000
IMAGE=38_C_17_01.jpg
ID=134
SCALE=0.032258
LM=25
52.00000 1103.00000
76.00000 1042.00000
93.00000 1040.00000
159.00000 1123.00000
398.00000 1180.00000
453.00000 1067.00000
254.00000 1201.00000
332.00000 1214.00000
332.00000 1192.00000
311.00000 992.00000
1280.00000 1125.00000
651.00000 1229.00000
658.00000 1138.00000
662.00000 1055.00000
668.00000 967.00000
861.00000 1209.00000
866.00000 1126.00000
872.00000 1071.00000
878.00000 993.00000
1068.00000 1168.00000
1073.00000 1120.00000
1075.00000 1099.00000
1077.00000 1053.00000
543.00000 976.00000
211.00000 1005.00000
IMAGE=38_C_18_01.jpg
ID=135
SCALE=0.032258
LM=25
186.00000 1049.00000
205.00000 1005.00000
224.00000 996.00000
283.00000 1068.00000
491.00000 1141.00000
559.00000 1042.00000
371.00000 1153.00000
436.00000 1165.00000
436.00000 1149.00000
438.00000 953.00000
1263.00000 1094.00000
724.00000 1202.00000
730.00000 1114.00000
738.00000 1042.00000
747.00000 953.00000
900.00000 1179.00000
910.00000 1101.00000
915.00000 1055.00000
923.00000 985.00000
1083.00000 1133.00000
1087.00000 1094.00000
1089.00000 1075.00000
1094.00000 1037.00000
633.00000 959.00000
334.00000 959.00000
IMAGE=38_C_19_01.jpg
ID=136
SCALE=0.032258
LM=25
52.00000 1194.00000
75.00000 1149.00000
99.00000 1145.00000
152.00000 1230.00000
358.00000 1297.00000
419.00000 1201.00000
224.00000 1300.00000
295.00000 1319.00000
296.00000 1305.00000
299.00000 1121.00000
1128.00000 1192.00000
599.00000 1342.00000
598.00000 1258.00000
597.00000 1192.00000
597.00000 1097.00000
772.00000 1316.00000
772.00000 1234.00000
773.00000 1189.00000
775.00000 1110.00000
952.00000 1258.00000
952.00000 1212.00000
952.00000 1188.00000
952.00000 1144.00000
482.00000 1115.00000
195.00000 1121.00000
IMAGE=38_C_20_01.jpg
ID=137
SCALE=0.032258
LM=25
57.00000 1325.00000
78.00000 1282.00000
104.00000 1274.00000
151.00000 1363.00000
344.00000 1412.00000
401.00000 1325.00000
227.00000 1419.00000
283.00000 1431.00000
283.00000 1416.00000
288.00000 1247.00000
1059.00000 1387.00000
554.00000 1468.00000
561.00000 1389.00000
571.00000 1328.00000
578.00000 1243.00000
723.00000 1457.00000
728.00000 1383.00000
734.00000 1339.00000
740.00000 1268.00000
890.00000 1420.00000
894.00000 1380.00000
896.00000 1359.00000
902.00000 1317.00000
468.00000 1254.00000
199.00000 1253.00000
IMAGE=38_C_21_01.jpg
ID=138
SCALE=0.032258
LM=25
94.00000 1251.00000
118.00000 1207.00000
139.00000 1198.00000
202.00000 1288.00000
437.00000 1356.00000
511.00000 1242.00000
288.00000 1358.00000
372.00000 1379.00000
372.00000 1364.00000
372.00000 1149.00000
1329.00000 1276.00000
708.00000 1416.00000
714.00000 1318.00000
715.00000 1235.00000
721.00000 1135.00000
916.00000 1389.00000
923.00000 1296.00000
926.00000 1245.00000
930.00000 1162.00000
1122.00000 1334.00000
1122.00000 1284.00000
1126.00000 1261.00000
1129.00000 1211.00000
596.00000 1145.00000
252.00000 1167.00000
IMAGE=38_C_22_01.jpg
ID=139
SCALE=0.032258
LM=25
234.00000 407.00000
249.00000 355.00000
271.00000 352.00000
347.00000 431.00000
595.00000 483.00000
638.00000 384.00000
439.00000 507.00000
511.00000 517.00000
509.00000 501.00000
498.00000 293.00000
1433.00000 421.00000
830.00000 535.00000
834.00000 442.00000
839.00000 364.00000
844.00000 289.00000
1033.00000 500.00000
1036.00000 421.00000
1041.00000 374.00000
1044.00000 305.00000
1233.00000 455.00000
1233.00000 415.00000
1235.00000 391.00000
1238.00000 354.00000
701.00000 295.00000
381.00000 316.00000
IMAGE=38_C_23_01.jpg
ID=140
SCALE=0.032258
LM=25
124.00000 449.00000
149.00000 400.00000
171.00000 391.00000
243.00000 473.00000
518.00000 547.00000
575.00000 427.00000
347.00000 569.00000
430.00000 579.00000
430.00000 563.00000
424.00000 341.00000
1425.00000 495.00000
773.00000 607.00000
780.00000 512.00000
787.00000 420.00000
795.00000 320.00000
986.00000 592.00000
995.00000 496.00000
999.00000 438.00000
1009.00000 349.00000
1205.00000 546.00000
1210.00000 492.00000
1213.00000 465.00000
1219.00000 414.00000
656.00000 338.00000
303.00000 359.00000
IMAGE=38_C_24_01.jpg
ID=141
SCALE=0.032258
LM=25
125.00000 1196.00000
132.00000 1144.00000
152.00000 1133.00000
240.00000 1218.00000
428.00000 1290.00000
526.00000 1185.00000
330.00000 1307.00000
395.00000 1321.00000
392.00000 1295.00000
395.00000 1091.00000
1304.00000 1207.00000
709.00000 1338.00000
712.00000 1249.00000
710.00000 1163.00000
713.00000 1072.00000
913.00000 1311.00000
916.00000 1223.00000
918.00000 1171.00000
926.00000 1092.00000
1114.00000 1253.00000
1114.00000 1206.00000
1114.00000 1184.00000
1110.00000 1135.00000
606.00000 1088.00000
257.00000 1105.00000
IMAGE=20_R_1_01.jpg
ID=142
SCALE=0.032573
LM=25
114.00000 1355.00000
119.00000 1303.00000
166.00000 1297.00000
218.00000 1394.00000
400.00000 1447.00000
502.00000 1354.00000
306.00000 1451.00000
372.00000 1469.00000
374.00000 1449.00000
375.00000 1273.00000
1263.00000 1427.00000
674.00000 1509.00000
681.00000 1418.00000
693.00000 1339.00000
702.00000 1254.00000
868.00000 1494.00000
875.00000 1412.00000
882.00000 1360.00000
889.00000 1284.00000
1068.00000 1456.00000
1071.00000 1412.00000
1073.00000 1387.00000
1078.00000 1347.00000
541.00000 1275.00000
270.00000 1277.00000
IMAGE=20_R_2_01.jpg
ID=143
SCALE=0.032573
LM=25
113.00000 1064.00000
132.00000 1016.00000
155.00000 1010.00000
233.00000 1104.00000
455.00000 1150.00000
527.00000 1045.00000
331.00000 1169.00000
399.00000 1183.00000
400.00000 1152.00000
391.00000 964.00000
1382.00000 1077.00000
739.00000 1203.00000
742.00000 1108.00000
742.00000 1027.00000
749.00000 936.00000
953.00000 1173.00000
960.00000 1081.00000
959.00000 1029.00000
965.00000 946.00000
1172.00000 1110.00000
1176.00000 1067.00000
1177.00000 1047.00000
1175.00000 1003.00000
587.00000 959.00000
284.00000 980.00000
IMAGE=20_R_3_01.jpg
ID=144
SCALE=0.032573
LM=25
172.00000 897.00000
178.00000 840.00000
207.00000 837.00000
304.00000 923.00000
537.00000 974.00000
606.00000 871.00000
412.00000 992.00000
471.00000 1001.00000
469.00000 975.00000
457.00000 772.00000
1476.00000 886.00000
818.00000 1025.00000
820.00000 926.00000
819.00000 840.00000
819.00000 740.00000
1048.00000 989.00000
1047.00000 906.00000
1046.00000 854.00000
1050.00000 777.00000
1262.00000 937.00000
1263.00000 896.00000
1265.00000 874.00000
1267.00000 835.00000
677.00000 770.00000
336.00000 794.00000
IMAGE=20_R_4_01.jpg
ID=145
SCALE=0.032573
LM=25
81.00000 1147.00000
91.00000 1094.00000
114.00000 1089.00000
197.00000 1171.00000
385.00000 1232.00000
486.00000 1127.00000
297.00000 1251.00000
354.00000 1258.00000
353.00000 1234.00000
349.00000 1054.00000
1285.00000 1141.00000
687.00000 1287.00000
690.00000 1199.00000
694.00000 1113.00000
693.00000 1022.00000
888.00000 1259.00000
889.00000 1180.00000
890.00000 1129.00000
893.00000 1061.00000
1089.00000 1202.00000
1089.00000 1164.00000
1092.00000 1135.00000
1092.00000 1113.00000
560.00000 1029.00000
251.00000 1061.00000
IMAGE=20_R_5_01.jpg
ID=146
SCALE=0.032154
LM=25
51.00000 1320.00000
58.00000 1255.00000
91.00000 1250.00000
181.00000 1344.00000
394.00000 1399.00000
493.00000 1278.00000
297.00000 1421.00000
359.00000 1431.00000
355.00000 1408.00000
334.00000 1177.00000
1386.00000 1294.00000
703.00000 1443.00000
705.00000 1348.00000
711.00000 1253.00000
713.00000 1148.00000
941.00000 1417.00000
941.00000 1322.00000
944.00000 1260.00000
948.00000 1172.00000
1162.00000 1347.00000
1163.00000 1296.00000
1164.00000 1268.00000
1167.00000 1231.00000
601.00000 1170.00000
206.00000 1222.00000
IMAGE=20_R_6_01.jpg
ID=147
SCALE=0.032154
LM=25
44.00000 1192.00000
52.00000 1139.00000
72.00000 1137.00000
154.00000 1206.00000
359.00000 1274.00000
420.00000 1165.00000
233.00000 1292.00000
303.00000 1309.00000
300.00000 1276.00000
289.00000 1080.00000
1211.00000 1199.00000
609.00000 1331.00000
617.00000 1242.00000
618.00000 1161.00000
629.00000 1067.00000
811.00000 1306.00000
813.00000 1223.00000
819.00000 1168.00000
819.00000 1089.00000
1009.00000 1257.00000
1011.00000 1208.00000
1015.00000 1184.00000
1017.00000 1139.00000
509.00000 1078.00000
188.00000 1100.00000
IMAGE=20_R_7_01.jpg
ID=148
SCALE=0.032154
LM=25
239.00000 1277.00000
241.00000 1228.00000
274.00000 1215.00000
350.00000 1301.00000
573.00000 1361.00000
642.00000 1270.00000
438.00000 1382.00000
506.00000 1393.00000
507.00000 1371.00000
511.00000 1167.00000
1457.00000 1350.00000
834.00000 1432.00000
844.00000 1341.00000
850.00000 1260.00000
863.00000 1159.00000
1038.00000 1430.00000
1050.00000 1334.00000
1058.00000 1278.00000
1065.00000 1189.00000
1249.00000 1393.00000
1256.00000 1336.00000
1260.00000 1308.00000
1264.00000 1260.00000
751.00000 1180.00000
413.00000 1182.00000
IMAGE=20_R_8_01.jpg
ID=149
SCALE=0.032154
LM=25
282.00000 1051.00000
296.00000 1009.00000
316.00000 1005.00000
390.00000 1079.00000
588.00000 1131.00000
668.00000 1029.00000
492.00000 1150.00000
552.00000 1158.00000
553.00000 1135.00000
540.00000 955.00000
1439.00000 1060.00000
857.00000 1167.00000
864.00000 1084.00000
866.00000 1012.00000
871.00000 926.00000
1050.00000 1145.00000
1058.00000 1067.00000
1059.00000 1021.00000
1067.00000 949.00000
1244.00000 1092.00000
1247.00000 1056.00000
1250.00000 1036.00000
1250.00000 1004.00000
733.00000 936.00000
435.00000 968.00000
IMAGE=20_R_9_01.jpg
ID=150
SCALE=0.032154
LM=25
49.00000 618.00000
57.00000 558.00000
82.00000 552.00000
172.00000 622.00000
425.00000 668.00000
492.00000 561.00000
280.00000 710.00000
367.00000 718.00000
361.00000 684.00000
331.00000 461.00000
1370.00000 563.00000
708.00000 730.00000
712.00000 621.00000
711.00000 543.00000
709.00000 436.00000
935.00000 683.00000
940.00000 592.00000
937.00000 539.00000
937.00000 454.00000
1147.00000 618.00000
1152.00000 565.00000
1150.00000 543.00000
1151.00000 496.00000
560.00000 457.00000
224.00000 485.00000
IMAGE=20_R_10_01.jpg
ID=151
SCALE=0.032154
LM=25
125.00000 1070.00000
131.00000 1020.00000
157.00000 1016.00000
238.00000 1099.00000
420.00000 1148.00000
488.00000 1054.00000
321.00000 1169.00000
373.00000 1175.00000
373.00000 1157.00000
366.00000 976.00000
1201.00000 1089.00000
657.00000 1198.00000
665.00000 1114.00000
671.00000 1045.00000
675.00000 959.00000
833.00000 1186.00000
839.00000 1100.00000
844.00000 1057.00000
850.00000 982.00000
1013.00000 1140.00000
1019.00000 1095.00000
1020.00000 1073.00000
1024.00000 1034.00000
556.00000 972.00000
283.00000 984.00000
IMAGE=20_R_11_01.jpg
ID=152
SCALE=0.032154
LM=25
119.00000 1072.00000
135.00000 1020.00000
159.00000 1014.00000
238.00000 1098.00000
406.00000 1150.00000
488.00000 1053.00000
322.00000 1166.00000
371.00000 1172.00000
372.00000 1158.00000
364.00000 977.00000
1204.00000 1092.00000
658.00000 1197.00000
663.00000 1115.00000
671.00000 1044.00000
675.00000 958.00000
831.00000 1187.00000
841.00000 1101.00000
843.00000 1059.00000
852.00000 981.00000
1016.00000 1140.00000
1019.00000 1094.00000
1020.00000 1075.00000
1024.00000 1032.00000
551.00000 971.00000
281.00000 986.00000
IMAGE=20_R_12_01.jpg
ID=153
SCALE=0.032154
LM=25
162.00000 931.00000
183.00000 903.00000
204.00000 897.00000
285.00000 1003.00000
484.00000 1084.00000
586.00000 978.00000
376.00000 1089.00000
430.00000 1101.00000
432.00000 1080.00000
455.00000 877.00000
1385.00000 1066.00000
774.00000 1157.00000
785.00000 1059.00000
793.00000 977.00000
805.00000 884.00000
970.00000 1140.00000
984.00000 1052.00000
992.00000 998.00000
1002.00000 922.00000
1188.00000 1093.00000
1190.00000 1053.00000
1192.00000 1026.00000
1196.00000 986.00000
673.00000 895.00000
346.00000 882.00000
IMAGE=20_R_12_01.jpg
ID=154
SCALE=0.032051
LM=25
101.00000 1421.00000
114.00000 1373.00000
135.00000 1365.00000
217.00000 1456.00000
377.00000 1494.00000
468.00000 1401.00000
284.00000 1510.00000
354.00000 1518.00000
351.00000 1489.00000
347.00000 1325.00000
1141.00000 1415.00000
639.00000 1537.00000
637.00000 1456.00000
638.00000 1386.00000
638.00000 1315.00000
801.00000 1509.00000
806.00000 1436.00000
807.00000 1392.00000
809.00000 1331.00000
972.00000 1463.00000
973.00000 1428.00000
974.00000 1404.00000
974.00000 1371.00000
517.00000 1320.00000
242.00000 1343.00000
IMAGE=20_R_14_01.jpg
ID=155
SCALE=0.032152
LM=25
174.00000 1154.00000
187.00000 1092.00000
215.00000 1092.00000
279.00000 1169.00000
484.00000 1214.00000
564.00000 1114.00000
380.00000 1238.00000
450.00000 1244.00000
447.00000 1213.00000
424.00000 1042.00000
1308.00000 1161.00000
745.00000 1259.00000
751.00000 1171.00000
759.00000 1096.00000
766.00000 1014.00000
930.00000 1247.00000
937.00000 1159.00000
939.00000 1109.00000
943.00000 1024.00000
1120.00000 1198.00000
1124.00000 1156.00000
1128.00000 1133.00000
1132.00000 1089.00000
630.00000 1030.00000
332.00000 1055.00000
IMAGE=20_R_15_01.jpg
ID=156
SCALE=0.032152
LM=25
56.00000 804.00000
65.00000 752.00000
92.00000 743.00000
174.00000 832.00000
396.00000 874.00000
467.00000 771.00000
263.00000 898.00000
344.00000 913.00000
338.00000 872.00000
325.00000 681.00000
1258.00000 762.00000
669.00000 924.00000
669.00000 825.00000
666.00000 741.00000
668.00000 648.00000
863.00000 883.00000
868.00000 797.00000
867.00000 743.00000
867.00000 658.00000
1064.00000 816.00000
1062.00000 774.00000
1064.00000 754.00000
1062.00000 711.00000
529.00000 668.00000
200.00000 717.00000
IMAGE=20_R_16_01.jpg
ID=157
SCALE=0.032152
LM=25
197.00000 867.00000
209.00000 823.00000
233.00000 817.00000
313.00000 911.00000
493.00000 960.00000
577.00000 871.00000
392.00000 985.00000
446.00000 992.00000
447.00000 966.00000
449.00000 781.00000
1325.00000 917.00000
753.00000 1021.00000
759.00000 931.00000
764.00000 861.00000
764.00000 769.00000
935.00000 1007.00000
943.00000 917.00000
945.00000 866.00000
947.00000 782.00000
1138.00000 956.00000
1143.00000 906.00000
1144.00000 883.00000
1148.00000 837.00000
639.00000 783.00000
350.00000 798.00000
IMAGE=20_R_18_01.jpg
ID=158
SCALE=0.032152
LM=25
108.00000 290.00000
129.00000 253.00000
163.00000 248.00000
223.00000 338.00000
445.00000 400.00000
517.00000 297.00000
308.00000 414.00000
377.00000 432.00000
379.00000 396.00000
385.00000 211.00000
1319.00000 335.00000
710.00000 456.00000
713.00000 361.00000
719.00000 280.00000
724.00000 185.00000
918.00000 431.00000
922.00000 338.00000
925.00000 286.00000
928.00000 203.00000
1120.00000 377.00000
1121.00000 328.00000
1122.00000 302.00000
1122.00000 261.00000
579.00000 207.00000
280.00000 228.00000
IMAGE=20_R_19_01.jpg
ID=159
SCALE=0.032152
LM=25
253.00000 1648.00000
269.00000 1595.00000
296.00000 1596.00000
379.00000 1683.00000
591.00000 1732.00000
670.00000 1631.00000
475.00000 1752.00000
539.00000 1760.00000
538.00000 1731.00000
529.00000 1544.00000
1441.00000 1678.00000
856.00000 1783.00000
859.00000 1697.00000
862.00000 1614.00000
866.00000 1525.00000
1051.00000 1768.00000
1060.00000 1681.00000
1060.00000 1631.00000
1068.00000 1540.00000
1242.00000 1718.00000
1249.00000 1671.00000
1251.00000 1647.00000
1258.00000 1596.00000
739.00000 1545.00000
397.00000 1581.00000
IMAGE=20_R_20_01.jpg
ID=160
SCALE=0.032152
LM=25
68.00000 1631.00000
73.00000 1573.00000
100.00000 1571.00000
187.00000 1654.00000
406.00000 1719.00000
501.00000 1613.00000
295.00000 1738.00000
362.00000 1751.00000
364.00000 1719.00000
357.00000 1519.00000
1356.00000 1675.00000
705.00000 1786.00000
713.00000 1681.00000
716.00000 1601.00000
721.00000 1502.00000
919.00000 1756.00000
921.00000 1668.00000
925.00000 1616.00000
932.00000 1532.00000
1138.00000 1711.00000
1141.00000 1663.00000
1142.00000 1641.00000
1147.00000 1598.00000
620.00000 1506.00000
234.00000 1531.00000
IMAGE=20_R_21_01.jpg
ID=161
SCALE=0.032467
LM=25
171.00000 1536.00000
186.00000 1475.00000
215.00000 1477.00000
302.00000 1569.00000
539.00000 1632.00000
628.00000 1527.00000
385.00000 1638.00000
480.00000 1656.00000
479.00000 1632.00000
476.00000 1418.00000
1489.00000 1628.00000
819.00000 1712.00000
832.00000 1612.00000
841.00000 1526.00000
854.00000 1429.00000
1038.00000 1693.00000
1046.00000 1608.00000
1052.00000 1557.00000
1063.00000 1466.00000
1261.00000 1662.00000
1268.00000 1619.00000
1271.00000 1595.00000
1280.00000 1549.00000
699.00000 1431.00000
343.00000 1453.00000
IMAGE=20_R_22_01.jpg
ID=162
SCALE=0.032467
LM=25
41.00000 1574.00000
52.00000 1525.00000
76.00000 1520.00000
136.00000 1605.00000
334.00000 1684.00000
440.00000 1583.00000
238.00000 1687.00000
302.00000 1706.00000
306.00000 1678.00000
310.00000 1492.00000
1252.00000 1629.00000
631.00000 1745.00000
634.00000 1655.00000
639.00000 1576.00000
644.00000 1487.00000
839.00000 1715.00000
846.00000 1638.00000
847.00000 1588.00000
851.00000 1506.00000
1044.00000 1661.00000
1048.00000 1625.00000
1048.00000 1604.00000
1054.00000 1561.00000
518.00000 1495.00000
206.00000 1495.00000
IMAGE=20_R_23_01.jpg
ID=163
SCALE=0.032467
LM=25
248.00000 607.00000
247.00000 543.00000
277.00000 535.00000
361.00000 613.00000
616.00000 664.00000
659.00000 578.00000
466.00000 695.00000
528.00000 698.00000
528.00000 664.00000
514.00000 484.00000
1476.00000 591.00000
866.00000 737.00000
869.00000 638.00000
869.00000 547.00000
874.00000 457.00000
1067.00000 702.00000
1070.00000 608.00000
1070.00000 552.00000
1071.00000 475.00000
1271.00000 632.00000
1275.00000 582.00000
1273.00000 557.00000
1271.00000 512.00000
754.00000 476.00000
384.00000 506.00000
IMAGE=20_R_24_01.jpg
ID=164
SCALE=0.032467
LM=25
166.00000 1110.00000
182.00000 1067.00000
202.00000 1054.00000
285.00000 1138.00000
542.00000 1186.00000
594.00000 1080.00000
393.00000 1224.00000
463.00000 1232.00000
461.00000 1200.00000
446.00000 990.00000
1440.00000 1140.00000
792.00000 1245.00000
802.00000 1150.00000
808.00000 1057.00000
815.00000 967.00000
1004.00000 1223.00000
1014.00000 1133.00000
1016.00000 1071.00000
1023.00000 996.00000
1223.00000 1176.00000
1228.00000 1126.00000
1230.00000 1104.00000
1234.00000 1059.00000
668.00000 982.00000
333.00000 1007.00000
IMAGE=24_R_1_01.jpg
ID=165
SCALE=0.032154
LM=25
175.00000 1073.00000
188.00000 1019.00000
220.00000 1006.00000
308.00000 1089.00000
552.00000 1156.00000
638.00000 1058.00000
415.00000 1176.00000
488.00000 1193.00000
487.00000 1160.00000
488.00000 945.00000
1497.00000 1164.00000
829.00000 1249.00000
842.00000 1140.00000
852.00000 1053.00000
863.00000 950.00000
1056.00000 1231.00000
1065.00000 1136.00000
1072.00000 1077.00000
1077.00000 994.00000
1273.00000 1184.00000
1278.00000 1139.00000
1280.00000 1115.00000
1287.00000 1074.00000
738.00000 949.00000
349.00000 969.00000
IMAGE=24_R_2_01.jpg
ID=166
SCALE=0.032361
LM=25
163.00000 670.00000
178.00000 620.00000
210.00000 610.00000
282.00000 697.00000
541.00000 746.00000
608.00000 627.00000
412.00000 781.00000
473.00000 786.00000
471.00000 752.00000
449.00000 534.00000
1485.00000 612.00000
806.00000 789.00000
806.00000 689.00000
806.00000 599.00000
805.00000 498.00000
1035.00000 741.00000
1035.00000 653.00000
1034.00000 596.00000
1031.00000 512.00000
1265.00000 669.00000
1260.00000 626.00000
1261.00000 602.00000
1261.00000 560.00000
698.00000 518.00000
327.00000 562.00000
IMAGE=24_R_3_01.jpg
ID=167
SCALE=0.032361
LM=25
91.00000 1267.00000
100.00000 1209.00000
133.00000 1204.00000
200.00000 1303.00000
437.00000 1351.00000
502.00000 1247.00000
297.00000 1371.00000
366.00000 1381.00000
367.00000 1353.00000
361.00000 1169.00000
1285.00000 1305.00000
679.00000 1423.00000
689.00000 1325.00000
699.00000 1242.00000
706.00000 1140.00000
848.00000 1420.00000
861.00000 1320.00000
866.00000 1259.00000
876.00000 1165.00000
1080.00000 1362.00000
1081.00000 1312.00000
1085.00000 1287.00000
1088.00000 1238.00000
582.00000 1154.00000
255.00000 1177.00000
IMAGE=24_R_4_01.jpg
ID=168
SCALE=0.032361
LM=25
163.00000 1017.00000
176.00000 957.00000
201.00000 944.00000
283.00000 1040.00000
530.00000 1102.00000
603.00000 982.00000
376.00000 1120.00000
465.00000 1130.00000
463.00000 1101.00000
452.00000 891.00000
1486.00000 1039.00000
812.00000 1157.00000
821.00000 1052.00000
827.00000 960.00000
835.00000 862.00000
1039.00000 1130.00000
1043.00000 1027.00000
1049.00000 967.00000
1054.00000 878.00000
1266.00000 1068.00000
1267.00000 1018.00000
1270.00000 987.00000
1268.00000 937.00000
679.00000 882.00000
324.00000 910.00000
IMAGE=24_R_5_01.jpg
ID=169
SCALE=0.032361
LM=25
194.00000 899.00000
198.00000 845.00000
222.00000 833.00000
305.00000 913.00000
554.00000 946.00000
603.00000 832.00000
416.00000 981.00000
490.00000 979.00000
486.00000 954.00000
454.00000 769.00000
1373.00000 836.00000
796.00000 996.00000
796.00000 898.00000
799.00000 811.00000
798.00000 713.00000
986.00000 970.00000
990.00000 877.00000
990.00000 820.00000
993.00000 730.00000
1183.00000 906.00000
1184.00000 855.00000
1185.00000 829.00000
1184.00000 782.00000
681.00000 732.00000
352.00000 788.00000
IMAGE=24_R_6_01.jpg
ID=170
SCALE=0.032361
LM=25
100.00000 707.00000
116.00000 655.00000
144.00000 648.00000
188.00000 738.00000
421.00000 799.00000
469.00000 716.00000
283.00000 819.00000
342.00000 831.00000
344.00000 796.00000
346.00000 628.00000
1212.00000 756.00000
648.00000 863.00000
654.00000 775.00000
657.00000 708.00000
663.00000 619.00000
833.00000 853.00000
835.00000 768.00000
838.00000 718.00000
842.00000 635.00000
1021.00000 808.00000
1022.00000 760.00000
1025.00000 735.00000
1028.00000 687.00000
555.00000 631.00000
264.00000 633.00000
IMAGE=24_R_7_01.jpg
ID=171
SCALE=0.032361
LM=25
214.00000 852.00000
216.00000 795.00000
244.00000 795.00000
325.00000 867.00000
571.00000 912.00000
599.00000 811.00000
410.00000 937.00000
490.00000 950.00000
485.00000 921.00000
465.00000 742.00000
1339.00000 824.00000
785.00000 956.00000
785.00000 875.00000
785.00000 788.00000
786.00000 710.00000
969.00000 929.00000
972.00000 852.00000
975.00000 797.00000
973.00000 720.00000
1158.00000 881.00000
1159.00000 831.00000
1160.00000 810.00000
1160.00000 765.00000
665.00000 723.00000
376.00000 766.00000
IMAGE=24_R_8_01.jpg
ID=172
SCALE=0.032154
LM=25
256.00000 1313.00000
262.00000 1264.00000
285.00000 1261.00000
359.00000 1347.00000
585.00000 1410.00000
652.00000 1317.00000
447.00000 1421.00000
512.00000 1439.00000
512.00000 1409.00000
521.00000 1222.00000
1439.00000 1387.00000
837.00000 1496.00000
843.00000 1399.00000
852.00000 1320.00000
860.00000 1226.00000
1036.00000 1478.00000
1046.00000 1395.00000
1050.00000 1350.00000
1057.00000 1271.00000
1240.00000 1432.00000
1244.00000 1395.00000
1245.00000 1374.00000
1249.00000 1341.00000
731.00000 1229.00000
421.00000 1229.00000
IMAGE=24_R_9_01.jpg
ID=173
SCALE=0.032154
LM=25
115.00000 1064.00000
128.00000 1014.00000
152.00000 1005.00000
217.00000 1083.00000
453.00000 1125.00000
523.00000 1021.00000
329.00000 1152.00000
401.00000 1160.00000
400.00000 1128.00000
376.00000 943.00000
1316.00000 1103.00000
703.00000 1185.00000
711.00000 1099.00000
722.00000 1020.00000
732.00000 927.00000
902.00000 1184.00000
911.00000 1096.00000
916.00000 1043.00000
926.00000 964.00000
1111.00000 1134.00000
1114.00000 1099.00000
1116.00000 1074.00000
1119.00000 1036.00000
596.00000 930.00000
260.00000 960.00000
IMAGE=24_R_10_01.jpg
ID=174
SCALE=0.032154
LM=25
317.00000 1166.00000
335.00000 1117.00000
355.00000 1109.00000
431.00000 1181.00000
650.00000 1265.00000
713.00000 1169.00000
517.00000 1289.00000
577.00000 1301.00000
578.00000 1269.00000
581.00000 1081.00000
1460.00000 1257.00000
882.00000 1326.00000
893.00000 1245.00000
904.00000 1168.00000
912.00000 1091.00000
1075.00000 1326.00000
1082.00000 1248.00000
1090.00000 1192.00000
1101.00000 1127.00000
1266.00000 1291.00000
1271.00000 1248.00000
1275.00000 1224.00000
1281.00000 1180.00000
776.00000 1094.00000
450.00000 1084.00000
IMAGE=24_R_11_01.jpg
ID=175
SCALE=0.032154
LM=25
184.00000 819.00000
194.00000 765.00000
220.00000 759.00000
278.00000 838.00000
532.00000 903.00000
574.00000 811.00000
384.00000 929.00000
445.00000 938.00000
444.00000 910.00000
444.00000 723.00000
1301.00000 847.00000
748.00000 964.00000
753.00000 876.00000
755.00000 806.00000
762.00000 719.00000
930.00000 949.00000
937.00000 865.00000
939.00000 814.00000
945.00000 745.00000
1119.00000 891.00000
1120.00000 850.00000
1123.00000 824.00000
1124.00000 783.00000
652.00000 724.00000
316.00000 736.00000
IMAGE=24_R_12_01.jpg
ID=176
SCALE=0.032154
LM=25
183.00000 1144.00000
194.00000 1089.00000
222.00000 1078.00000
309.00000 1165.00000
592.00000 1186.00000
623.00000 1088.00000
405.00000 1223.00000
492.00000 1229.00000
489.00000 1200.00000
466.00000 1001.00000
1365.00000 1134.00000
801.00000 1239.00000
808.00000 1148.00000
816.00000 1069.00000
824.00000 972.00000
982.00000 1234.00000
989.00000 1140.00000
994.00000 1080.00000
1001.00000 1006.00000
1177.00000 1173.00000
1180.00000 1135.00000
1182.00000 1106.00000
1187.00000 1072.00000
745.00000 982.00000
348.00000 1032.00000
IMAGE=24_R_13_01.jpg
ID=177
SCALE=0.032154
LM=25
126.00000 955.00000
138.00000 904.00000
160.00000 896.00000
215.00000 977.00000
448.00000 1028.00000
505.00000 943.00000
308.00000 1051.00000
386.00000 1064.00000
385.00000 1029.00000
379.00000 855.00000
1270.00000 988.00000
689.00000 1103.00000
696.00000 1006.00000
702.00000 933.00000
706.00000 844.00000
885.00000 1073.00000
887.00000 997.00000
890.00000 954.00000
891.00000 880.00000
1076.00000 1019.00000
1078.00000 991.00000
1079.00000 970.00000
1079.00000 930.00000
568.00000 849.00000
257.00000 869.00000
IMAGE=24_R_14_01.jpg
ID=178
SCALE=0.032573
LM=25
82.00000 980.00000
93.00000 931.00000
123.00000 916.00000
190.00000 1012.00000
434.00000 1061.00000
503.00000 951.00000
284.00000 1083.00000
372.00000 1094.00000
367.00000 1059.00000
359.00000 869.00000
1338.00000 990.00000
707.00000 1123.00000
709.00000 1021.00000
712.00000 937.00000
718.00000 842.00000
913.00000 1095.00000
919.00000 1001.00000
921.00000 952.00000
927.00000 870.00000
1128.00000 1034.00000
1129.00000 991.00000
1129.00000 967.00000
1131.00000 922.00000
594.00000 853.00000
250.00000 881.00000
IMAGE=24_R_15_01.jpg
ID=179
SCALE=0.032573
LM=25
86.00000 508.00000
106.00000 474.00000
133.00000 473.00000
176.00000 554.00000
371.00000 635.00000
434.00000 551.00000
248.00000 639.00000
299.00000 654.00000
304.00000 622.00000
330.00000 458.00000
1098.00000 649.00000
579.00000 704.00000
595.00000 621.00000
603.00000 560.00000
619.00000 481.00000
752.00000 707.00000
764.00000 627.00000
770.00000 586.00000
776.00000 513.00000
923.00000 679.00000
930.00000 635.00000
936.00000 612.00000
941.00000 572.00000
506.00000 483.00000
243.00000 460.00000
IMAGE=24_R_17_01.jpg
ID=180
SCALE=0.032573
LM=25
117.00000 797.00000
136.00000 751.00000
156.00000 740.00000
214.00000 822.00000
457.00000 892.00000
508.00000 792.00000
305.00000 903.00000
390.00000 921.00000
390.00000 887.00000
387.00000 709.00000
1289.00000 849.00000
716.00000 944.00000
725.00000 856.00000
731.00000 781.00000
738.00000 706.00000
891.00000 926.00000
898.00000 846.00000
901.00000 792.00000
908.00000 737.00000
1090.00000 867.00000
1092.00000 837.00000
1093.00000 812.00000
1098.00000 780.00000
598.00000 705.00000
266.00000 730.00000
IMAGE=24_R_18_01.jpg
ID=181
SCALE=0.032573
LM=25
181.00000 1331.00000
197.00000 1284.00000
227.00000 1272.00000
286.00000 1357.00000
541.00000 1442.00000
608.00000 1337.00000
402.00000 1464.00000
466.00000 1478.00000
467.00000 1445.00000
470.00000 1230.00000
1409.00000 1461.00000
783.00000 1518.00000
798.00000 1423.00000
814.00000 1344.00000
831.00000 1249.00000
990.00000 1509.00000
1002.00000 1421.00000
1012.00000 1364.00000
1021.00000 1283.00000
1199.00000 1477.00000
1206.00000 1432.00000
1210.00000 1403.00000
1218.00000 1358.00000
684.00000 1249.00000
334.00000 1241.00000
IMAGE=24_R_19_01.jpg
ID=182
SCALE=0.032573
LM=25
18.00000 1172.00000
32.00000 1122.00000
53.00000 1114.00000
119.00000 1188.00000
350.00000 1221.00000
404.00000 1108.00000
223.00000 1254.00000
291.00000 1255.00000
290.00000 1228.00000
257.00000 1043.00000
1197.00000 1066.00000
608.00000 1248.00000
604.00000 1152.00000
603.00000 1076.00000
596.00000 987.00000
809.00000 1202.00000
803.00000 1114.00000
807.00000 1067.00000
803.00000 987.00000
1004.00000 1134.00000
1001.00000 1088.00000
1002.00000 1063.00000
999.00000 1019.00000
478.00000 1015.00000
170.00000 1065.00000
IMAGE=24_R_20_01.jpg
ID=183
SCALE=0.032573
LM=25
275.00000 1053.00000
296.00000 1000.00000
319.00000 997.00000
398.00000 1085.00000
659.00000 1179.00000
719.00000 1074.00000
486.00000 1191.00000
562.00000 1208.00000
564.00000 1169.00000
577.00000 971.00000
1583.00000 1149.00000
920.00000 1257.00000
929.00000 1161.00000
938.00000 1081.00000
946.00000 979.00000
1139.00000 1245.00000
1148.00000 1155.00000
1150.00000 1097.00000
1158.00000 1013.00000
1359.00000 1191.00000
1366.00000 1148.00000
1369.00000 1121.00000
1375.00000 1075.00000
811.00000 984.00000
468.00000 971.00000
IMAGE=24_R_21_01.jpg
ID=184
SCALE=0.032573
LM=25
94.00000 927.00000
109.00000 880.00000
131.00000 875.00000
200.00000 966.00000
443.00000 1025.00000
516.00000 936.00000
301.00000 1043.00000
369.00000 1056.00000
371.00000 1029.00000
374.00000 833.00000
1262.00000 1001.00000
693.00000 1096.00000
703.00000 1018.00000
710.00000 932.00000
716.00000 854.00000
880.00000 1091.00000
887.00000 1016.00000
890.00000 958.00000
902.00000 891.00000
1070.00000 1062.00000
1073.00000 1013.00000
1077.00000 982.00000
1077.00000 943.00000
602.00000 853.00000
261.00000 855.00000
IMAGE=24_R_22_01.jpg
ID=185
SCALE=0.032573
LM=25
204.00000 994.00000
224.00000 944.00000
252.00000 939.00000
340.00000 1022.00000
587.00000 1082.00000
638.00000 981.00000
418.00000 1107.00000
495.00000 1116.00000
494.00000 1077.00000
491.00000 886.00000
1437.00000 1061.00000
820.00000 1155.00000
829.00000 1060.00000
840.00000 974.00000
853.00000 891.00000
1026.00000 1123.00000
1036.00000 1048.00000
1041.00000 992.00000
1051.00000 923.00000
1232.00000 1077.00000
1237.00000 1043.00000
1239.00000 1022.00000
1243.00000 992.00000
713.00000 885.00000
381.00000 904.00000
IMAGE=24_R_23_01.jpg
ID=186
SCALE=0.032573
LM=25
218.00000 778.00000
235.00000 728.00000
256.00000 723.00000
322.00000 793.00000
546.00000 879.00000
610.00000 784.00000
413.00000 893.00000
476.00000 907.00000
475.00000 876.00000
478.00000 700.00000
1374.00000 810.00000
798.00000 942.00000
803.00000 858.00000
808.00000 780.00000
811.00000 705.00000
985.00000 928.00000
986.00000 845.00000
989.00000 792.00000
989.00000 731.00000
1188.00000 843.00000
1187.00000 821.00000
1187.00000 798.00000
1188.00000 776.00000
670.00000 701.00000
404.00000 702.00000
IMAGE=24_R_24_01.jpg
ID=187
SCALE=0.032573
LM=25
98.00000 1189.00000
129.00000 1134.00000
155.00000 1122.00000
223.00000 1219.00000
506.00000 1291.00000
572.00000 1176.00000
338.00000 1316.00000
421.00000 1329.00000
421.00000 1311.00000
411.00000 1071.00000
1496.00000 1238.00000
793.00000 1373.00000
803.00000 1262.00000
808.00000 1174.00000
816.00000 1061.00000
1027.00000 1343.00000
1036.00000 1244.00000
1038.00000 1198.00000
1047.00000 1100.00000
1266.00000 1282.00000
1270.00000 1242.00000
1270.00000 1214.00000
1275.00000 1169.00000
676.00000 1073.00000
250.00000 1091.00000
IMAGE=28_R_1_01.jpg
ID=188
SCALE=0.032361
LM=25
150.00000 758.00000
166.00000 712.00000
184.00000 702.00000
265.00000 759.00000
528.00000 814.00000
556.00000 701.00000
375.00000 847.00000
460.00000 852.00000
458.00000 836.00000
432.00000 618.00000
1349.00000 632.00000
782.00000 846.00000
772.00000 750.00000
765.00000 670.00000
754.00000 574.00000
972.00000 793.00000
964.00000 704.00000
959.00000 653.00000
953.00000 575.00000
1161.00000 696.00000
1158.00000 662.00000
1154.00000 640.00000
1148.00000 599.00000
616.00000 601.00000
264.00000 657.00000
IMAGE=28_R_2_01.jpg
ID=189
SCALE=0.032361
LM=25
177.00000 747.00000
195.00000 698.00000
216.00000 691.00000
305.00000 763.00000
590.00000 827.00000
637.00000 719.00000
414.00000 858.00000
532.00000 871.00000
529.00000 843.00000
503.00000 621.00000
1502.00000 735.00000
852.00000 886.00000
856.00000 788.00000
859.00000 702.00000
862.00000 597.00000
1069.00000 856.00000
1071.00000 771.00000
1072.00000 722.00000
1074.00000 634.00000
1286.00000 798.00000
1285.00000 758.00000
1286.00000 737.00000
1289.00000 697.00000
713.00000 609.00000
354.00000 642.00000
IMAGE=28_R_3_01.jpg
ID=190
SCALE=0.032361
LM=25
99.00000 1093.00000
128.00000 1049.00000
146.00000 1040.00000
217.00000 1124.00000
520.00000 1232.00000
553.00000 1118.00000
316.00000 1237.00000
399.00000 1259.00000
400.00000 1241.00000
409.00000 1008.00000
1496.00000 1243.00000
762.00000 1322.00000
777.00000 1209.00000
789.00000 1121.00000
803.00000 1009.00000
1008.00000 1308.00000
1019.00000 1206.00000
1027.00000 1155.00000
1038.00000 1064.00000
1251.00000 1266.00000
1259.00000 1219.00000
1263.00000 1201.00000
1270.00000 1157.00000
639.00000 1017.00000
276.00000 1031.00000
IMAGE=28_R_4_01.jpg
ID=191
SCALE=0.032361
LM=25
78.00000 918.00000
98.00000 867.00000
127.00000 861.00000
199.00000 945.00000
488.00000 995.00000
534.00000 893.00000
306.00000 1032.00000
383.00000 1040.00000
381.00000 1021.00000
361.00000 800.00000
1413.00000 896.00000
741.00000 1051.00000
744.00000 957.00000
744.00000 871.00000
744.00000 774.00000
965.00000 1025.00000
967.00000 937.00000
967.00000 886.00000
970.00000 798.00000
1186.00000 970.00000
1186.00000 923.00000
1186.00000 896.00000
1187.00000 848.00000
594.00000 794.00000
217.00000 831.00000
IMAGE=28_R_5_01.jpg
ID=192
SCALE=0.032361
LM=25
57.00000 1173.00000
83.00000 1127.00000
105.00000 1116.00000
179.00000 1206.00000
435.00000 1286.00000
476.00000 1190.00000
262.00000 1298.00000
332.00000 1313.00000
331.00000 1301.00000
343.00000 1088.00000
1288.00000 1282.00000
665.00000 1347.00000
674.00000 1266.00000
683.00000 1187.00000
694.00000 1095.00000
869.00000 1342.00000
878.00000 1264.00000
881.00000 1209.00000
893.00000 1131.00000
1078.00000 1309.00000
1081.00000 1268.00000
1084.00000 1243.00000
1088.00000 1197.00000
563.00000 1105.00000
214.00000 1089.00000
IMAGE=28_R_6_01.jpg
ID=193
SCALE=0.032361
LM=25
47.00000 1144.00000
68.00000 1102.00000
90.00000 1088.00000
155.00000 1182.00000
459.00000 1225.00000
502.00000 1102.00000
277.00000 1259.00000
372.00000 1273.00000
370.00000 1244.00000
345.00000 1010.00000
1405.00000 1199.00000
716.00000 1282.00000
727.00000 1184.00000
737.00000 1090.00000
747.00000 1002.00000
947.00000 1262.00000
958.00000 1172.00000
959.00000 1118.00000
970.00000 1036.00000
1178.00000 1219.00000
1183.00000 1175.00000
1185.00000 1153.00000
1192.00000 1109.00000
588.00000 1004.00000
215.00000 1042.00000
IMAGE=28_R_7_01.jpg
ID=194
SCALE=0.032361
LM=25
209.00000 1023.00000
228.00000 976.00000
248.00000 970.00000
342.00000 1048.00000
585.00000 1129.00000
654.00000 1019.00000
422.00000 1147.00000
532.00000 1160.00000
533.00000 1136.00000
532.00000 925.00000
1506.00000 1076.00000
857.00000 1188.00000
864.00000 1095.00000
869.00000 1007.00000
876.00000 920.00000
1073.00000 1175.00000
1079.00000 1085.00000
1086.00000 1037.00000
1090.00000 953.00000
1290.00000 1126.00000
1294.00000 1082.00000
1294.00000 1060.00000
1301.00000 1013.00000
737.00000 924.00000
394.00000 926.00000
IMAGE=28_R_8_01.jpg
ID=195
SCALE=0.032361
LM=25
12.00000 767.00000
29.00000 721.00000
48.00000 709.00000
130.00000 799.00000
395.00000 842.00000
448.00000 724.00000
237.00000 868.00000
312.00000 877.00000
311.00000 851.00000
295.00000 644.00000
1310.00000 721.00000
668.00000 879.00000
668.00000 783.00000
671.00000 702.00000
675.00000 605.00000
890.00000 834.00000
887.00000 748.00000
888.00000 701.00000
887.00000 620.00000
1104.00000 765.00000
1103.00000 727.00000
1106.00000 707.00000
1104.00000 666.00000
505.00000 620.00000
162.00000 666.00000
IMAGE=28_R_9_01.jpg
ID=196
SCALE=0.032361
LM=25
119.00000 784.00000
134.00000 733.00000
159.00000 722.00000
223.00000 812.00000
499.00000 873.00000
530.00000 780.00000
331.00000 902.00000
394.00000 913.00000
394.00000 889.00000
394.00000 680.00000
1305.00000 857.00000
708.00000 939.00000
719.00000 849.00000
726.00000 775.00000
737.00000 687.00000
905.00000 924.00000
915.00000 841.00000
918.00000 796.00000
927.00000 716.00000
1105.00000 887.00000
1108.00000 843.00000
1111.00000 822.00000
1119.00000 782.00000
597.00000 688.00000
254.00000 698.00000
IMAGE=28_R_10_01.jpg
ID=197
SCALE=0.032361
LM=25
74.00000 1155.00000
100.00000 1110.00000
119.00000 1100.00000
180.00000 1177.00000
457.00000 1239.00000
482.00000 1142.00000
299.00000 1273.00000
349.00000 1280.00000
348.00000 1258.00000
346.00000 1049.00000
1288.00000 1223.00000
668.00000 1314.00000
679.00000 1215.00000
687.00000 1135.00000
696.00000 1036.00000
872.00000 1294.00000
882.00000 1203.00000
886.00000 1153.00000
894.00000 1067.00000
1081.00000 1246.00000
1084.00000 1203.00000
1087.00000 1179.00000
1091.00000 1132.00000
569.00000 1039.00000
250.00000 1057.00000
IMAGE=28_R_11_01.jpg
ID=198
SCALE=0.032362
LM=25
52.00000 785.00000
78.00000 737.00000
96.00000 725.00000
182.00000 824.00000
484.00000 900.00000
514.00000 783.00000
280.00000 933.00000
364.00000 948.00000
364.00000 921.00000
360.00000 680.00000
1446.00000 856.00000
733.00000 960.00000
742.00000 875.00000
751.00000 772.00000
753.00000 675.00000
967.00000 946.00000
975.00000 852.00000
980.00000 795.00000
990.00000 707.00000
1204.00000 889.00000
1212.00000 837.00000
1213.00000 815.00000
1217.00000 767.00000
605.00000 686.00000
240.00000 694.00000
IMAGE=28_R_12_01.jpg
ID=199
SCALE=0.032362
LM=25
143.00000 785.00000
166.00000 738.00000
188.00000 732.00000
257.00000 817.00000
522.00000 871.00000
560.00000 774.00000
350.00000 896.00000
424.00000 910.00000
424.00000 889.00000
420.00000 679.00000
1360.00000 853.00000
747.00000 947.00000
758.00000 848.00000
768.00000 767.00000
778.00000 668.00000
950.00000 924.00000
960.00000 836.00000
967.00000 786.00000
971.00000 701.00000
1158.00000 884.00000
1162.00000 837.00000
1163.00000 817.00000
1168.00000 772.00000
630.00000 680.00000
312.00000 686.00000
IMAGE=28_R_13_01.jpg
ID=200
SCALE=0.032362
LM=25
241.00000 1067.00000
262.00000 1017.00000
280.00000 1013.00000
354.00000 1095.00000
640.00000 1160.00000
661.00000 1065.00000
454.00000 1183.00000
521.00000 1194.00000
522.00000 1179.00000
517.00000 969.00000
1455.00000 1083.00000
855.00000 1220.00000
858.00000 1134.00000
860.00000 1058.00000
862.00000 969.00000
1053.00000 1186.00000
1056.00000 1110.00000
1058.00000 1061.00000
1061.00000 987.00000
1255.00000 1130.00000
1256.00000 1090.00000
1258.00000 1073.00000
1258.00000 1033.00000
737.00000 981.00000
409.00000 979.00000
IMAGE=28_R_14_01.jpg
ID=201
SCALE=0.032362
LM=25
168.00000 1104.00000
195.00000 1054.00000
213.00000 1044.00000
289.00000 1130.00000
593.00000 1203.00000
641.00000 1100.00000
392.00000 1229.00000
487.00000 1244.00000
487.00000 1227.00000
488.00000 985.00000
1510.00000 1090.00000
865.00000 1273.00000
865.00000 1175.00000
866.00000 1085.00000
865.00000 985.00000
1080.00000 1233.00000
1078.00000 1150.00000
1078.00000 1093.00000
1079.00000 1011.00000
1298.00000 1169.00000
1297.00000 1121.00000
1297.00000 1096.00000
1297.00000 1054.00000
722.00000 995.00000
334.00000 1000.00000
IMAGE=28_R_15_01.jpg
ID=202
SCALE=0.032362
LM=25
145.00000 1040.00000
176.00000 982.00000
194.00000 979.00000
278.00000 1067.00000
550.00000 1187.00000
605.00000 1066.00000
403.00000 1201.00000
448.00000 1214.00000
448.00000 1196.00000
457.00000 942.00000
1479.00000 1232.00000
795.00000 1276.00000
816.00000 1169.00000
833.00000 1076.00000
856.00000 972.00000
1024.00000 1268.00000
1042.00000 1170.00000
1055.00000 1113.00000
1072.00000 1021.00000
1254.00000 1230.00000
1262.00000 1186.00000
1271.00000 1161.00000
1280.00000 1110.00000
696.00000 971.00000
372.00000 945.00000
IMAGE=28_R_16_01.jpg
ID=203
SCALE=0.032362
LM=25
181.00000 771.00000
194.00000 729.00000
213.00000 713.00000
310.00000 784.00000
608.00000 821.00000
654.00000 697.00000
424.00000 868.00000
523.00000 875.00000
520.00000 848.00000
488.00000 609.00000
1606.00000 728.00000
894.00000 877.00000
897.00000 764.00000
900.00000 664.00000
906.00000 561.00000
1131.00000 831.00000
1138.00000 735.00000
1136.00000 675.00000
1140.00000 583.00000
1369.00000 771.00000
1372.00000 727.00000
1372.00000 698.00000
1373.00000 650.00000
729.00000 580.00000
357.00000 651.00000
IMAGE=28_R_17_01(act17).jpg
ID=204
SCALE=0.032362
LM=25
170.00000 1095.00000
184.00000 1042.00000
207.00000 1033.00000
294.00000 1114.00000
548.00000 1152.00000
581.00000 1054.00000
385.00000 1188.00000
457.00000 1195.00000
455.00000 1176.00000
431.00000 966.00000
1354.00000 1085.00000
768.00000 1207.00000
772.00000 1121.00000
776.00000 1044.00000
782.00000 951.00000
963.00000 1189.00000
968.00000 1099.00000
969.00000 1053.00000
974.00000 976.00000
1159.00000 1133.00000
1160.00000 1090.00000
1162.00000 1065.00000
1167.00000 1021.00000
661.00000 965.00000
351.00000 982.00000
IMAGE=28_R_18_01.jpg
ID=205
SCALE=0.032051
LM=25
166.00000 1102.00000
198.00000 1046.00000
220.00000 1037.00000
297.00000 1131.00000
597.00000 1189.00000
649.00000 1067.00000
397.00000 1211.00000
502.00000 1227.00000
500.00000 1211.00000
481.00000 972.00000
1600.00000 1121.00000
881.00000 1258.00000
887.00000 1149.00000
893.00000 1053.00000
901.00000 946.00000
1119.00000 1226.00000
1126.00000 1129.00000
1128.00000 1073.00000
1136.00000 978.00000
1365.00000 1165.00000
1368.00000 1117.00000
1369.00000 1095.00000
1373.00000 1050.00000
738.00000 962.00000
363.00000 989.00000
IMAGE=28_R_19_01.jpg
ID=206
SCALE=0.032051
LM=25
187.00000 1136.00000
213.00000 1088.00000
231.00000 1081.00000
304.00000 1157.00000
607.00000 1195.00000
614.00000 1094.00000
408.00000 1223.00000
482.00000 1234.00000
482.00000 1213.00000
466.00000 1007.00000
1463.00000 1148.00000
819.00000 1262.00000
827.00000 1168.00000
833.00000 1084.00000
839.00000 984.00000
1033.00000 1237.00000
1042.00000 1154.00000
1044.00000 1103.00000
1050.00000 1019.00000
1253.00000 1187.00000
1254.00000 1146.00000
1254.00000 1128.00000
1257.00000 1085.00000
685.00000 1002.00000
355.00000 1029.00000
IMAGE=28_R_20_01.jpg
ID=207
SCALE=0.032051
LM=25
261.00000 882.00000
285.00000 829.00000
305.00000 822.00000
381.00000 908.00000
653.00000 1002.00000
685.00000 910.00000
468.00000 1017.00000
531.00000 1036.00000
532.00000 1016.00000
549.00000 813.00000
1551.00000 982.00000
888.00000 1091.00000
897.00000 995.00000
904.00000 910.00000
912.00000 814.00000
1107.00000 1076.00000
1116.00000 991.00000
1119.00000 940.00000
1125.00000 862.00000
1328.00000 1025.00000
1332.00000 985.00000
1334.00000 964.00000
1337.00000 929.00000
780.00000 811.00000
426.00000 804.00000
IMAGE=28_R_21_01.jpg
ID=208
SCALE=0.032051
LM=25
49.00000 1079.00000
80.00000 1032.00000
100.00000 1028.00000
160.00000 1111.00000
408.00000 1168.00000
468.00000 1052.00000
269.00000 1196.00000
338.00000 1200.00000
336.00000 1179.00000
322.00000 971.00000
1256.00000 1125.00000
652.00000 1219.00000
661.00000 1122.00000
667.00000 1041.00000
677.00000 944.00000
856.00000 1191.00000
863.00000 1105.00000
867.00000 1058.00000
873.00000 978.00000
1054.00000 1147.00000
1059.00000 1103.00000
1063.00000 1081.00000
1068.00000 1036.00000
536.00000 952.00000
198.00000 991.00000
IMAGE=28_R_22_01.jpg
ID=209
SCALE=0.032051
LM=25
90.00000 1202.00000
110.00000 1155.00000
131.00000 1142.00000
218.00000 1227.00000
486.00000 1270.00000
517.00000 1173.00000
308.00000 1296.00000
381.00000 1312.00000
379.00000 1288.00000
368.00000 1086.00000
1295.00000 1214.00000
706.00000 1340.00000
710.00000 1247.00000
716.00000 1165.00000
721.00000 1071.00000
899.00000 1316.00000
905.00000 1234.00000
908.00000 1179.00000
913.00000 1100.00000
1100.00000 1261.00000
1103.00000 1220.00000
1103.00000 1199.00000
1106.00000 1157.00000
593.00000 1076.00000
261.00000 1098.00000
IMAGE=28_R_23_01.jpg
ID=210
SCALE=0.032051
LM=25
637.00000 1379.00000
664.00000 1339.00000
680.00000 1327.00000
767.00000 1403.00000
1068.00000 1440.00000
1080.00000 1348.00000
868.00000 1481.00000
942.00000 1484.00000
942.00000 1467.00000
927.00000 1248.00000
1886.00000 1410.00000
1273.00000 1508.00000
1280.00000 1413.00000
1287.00000 1332.00000
1292.00000 1234.00000
1480.00000 1488.00000
1485.00000 1404.00000
1488.00000 1354.00000
1495.00000 1269.00000
1686.00000 1445.00000
1689.00000 1404.00000
1692.00000 1384.00000
1694.00000 1342.00000
1178.00000 1246.00000
803.00000 1275.00000
IMAGE=28_R_24_01.jpg
ID=211
SCALE=0.032051
LM=25
117.00000 896.00000
138.00000 853.00000
160.00000 843.00000
222.00000 927.00000
510.00000 959.00000
539.00000 872.00000
338.00000 1003.00000
409.00000 1008.00000
407.00000 986.00000
396.00000 796.00000
1352.00000 893.00000
734.00000 1020.00000
738.00000 929.00000
740.00000 851.00000
741.00000 763.00000
942.00000 989.00000
943.00000 911.00000
945.00000 859.00000
947.00000 788.00000
1146.00000 935.00000
1146.00000 900.00000
1147.00000 876.00000
1148.00000 841.00000
602.00000 777.00000
242.00000 816.00000
IMAGE=32_R_1_01.jpg
ID=212
SCALE=0.032258
LM=25
301.00000 602.00000
316.00000 552.00000
333.00000 543.00000
413.00000 605.00000
697.00000 672.00000
749.00000 568.00000
519.00000 702.00000
611.00000 709.00000
608.00000 683.00000
592.00000 465.00000
1541.00000 698.00000
928.00000 739.00000
946.00000 643.00000
958.00000 565.00000
973.00000 471.00000
1134.00000 724.00000
1148.00000 644.00000
1156.00000 598.00000
1165.00000 527.00000
1343.00000 700.00000
1348.00000 666.00000
1352.00000 643.00000
1358.00000 607.00000
816.00000 476.00000
441.00000 498.00000
IMAGE=32_R_2_01.jpg
ID=213
SCALE=0.032258
LM=25
202.00000 1167.00000
219.00000 1120.00000
236.00000 1107.00000
312.00000 1183.00000
556.00000 1224.00000
596.00000 1131.00000
396.00000 1254.00000
479.00000 1260.00000
478.00000 1245.00000
457.00000 1050.00000
1301.00000 1143.00000
771.00000 1266.00000
772.00000 1185.00000
774.00000 1114.00000
775.00000 1033.00000
949.00000 1245.00000
949.00000 1164.00000
952.00000 1118.00000
953.00000 1042.00000
1126.00000 1193.00000
1126.00000 1147.00000
1128.00000 1123.00000
1129.00000 1082.00000
644.00000 1053.00000
348.00000 1073.00000
IMAGE=32_R_3_01.jpg
ID=214
SCALE=0.032258
LM=25
220.00000 1198.00000
233.00000 1141.00000
255.00000 1129.00000
337.00000 1219.00000
626.00000 1279.00000
671.00000 1190.00000
430.00000 1297.00000
521.00000 1318.00000
521.00000 1290.00000
517.00000 1088.00000
1433.00000 1290.00000
844.00000 1370.00000
857.00000 1274.00000
867.00000 1200.00000
881.00000 1104.00000
1041.00000 1361.00000
1051.00000 1275.00000
1056.00000 1230.00000
1069.00000 1146.00000
1238.00000 1326.00000
1244.00000 1280.00000
1247.00000 1261.00000
1254.00000 1214.00000
725.00000 1104.00000
380.00000 1102.00000
IMAGE=32_R_4_01.jpg
ID=215
SCALE=0.032258
LM=25
278.00000 1001.00000
299.00000 964.00000
316.00000 949.00000
384.00000 1027.00000
616.00000 1085.00000
693.00000 998.00000
465.00000 1104.00000
565.00000 1116.00000
564.00000 1090.00000
561.00000 904.00000
1427.00000 1053.00000
869.00000 1146.00000
878.00000 1061.00000
882.00000 985.00000
889.00000 900.00000
1056.00000 1125.00000
1063.00000 1049.00000
1066.00000 1002.00000
1071.00000 928.00000
1244.00000 1081.00000
1246.00000 1047.00000
1249.00000 1025.00000
1253.00000 987.00000
748.00000 915.00000
424.00000 918.00000
IMAGE=32_R_5_01.jpg
ID=216
SCALE=0.032258
LM=25
263.00000 1111.00000
284.00000 1062.00000
298.00000 1053.00000
379.00000 1123.00000
626.00000 1165.00000
691.00000 1056.00000
481.00000 1204.00000
565.00000 1209.00000
562.00000 1179.00000
533.00000 972.00000
1482.00000 1107.00000
878.00000 1203.00000
885.00000 1112.00000
889.00000 1035.00000
894.00000 946.00000
1079.00000 1166.00000
1084.00000 1090.00000
1087.00000 1041.00000
1092.00000 975.00000
1280.00000 1124.00000
1283.00000 1090.00000
1284.00000 1065.00000
1287.00000 1025.00000
754.00000 964.00000
400.00000 1010.00000
IMAGE=32_R_6_01.jpg
ID=217
SCALE=0.032258
LM=25
333.00000 1093.00000
355.00000 1047.00000
371.00000 1039.00000
445.00000 1114.00000
721.00000 1151.00000
748.00000 1071.00000
549.00000 1199.00000
620.00000 1205.00000
618.00000 1189.00000
606.00000 982.00000
1510.00000 1112.00000
931.00000 1222.00000
936.00000 1131.00000
940.00000 1057.00000
943.00000 960.00000
1124.00000 1194.00000
1127.00000 1116.00000
1131.00000 1067.00000
1134.00000 990.00000
1320.00000 1142.00000
1323.00000 1105.00000
1326.00000 1086.00000
1328.00000 1048.00000
812.00000 971.00000
458.00000 1010.00000
IMAGE=32_R_7_01.jpg
ID=218
SCALE=0.032258
LM=25
164.00000 886.00000
181.00000 837.00000
199.00000 832.00000
270.00000 915.00000
553.00000 962.00000
570.00000 882.00000
367.00000 996.00000
434.00000 1007.00000
434.00000 989.00000
434.00000 806.00000
1332.00000 940.00000
752.00000 1033.00000
758.00000 950.00000
767.00000 877.00000
773.00000 792.00000
948.00000 1015.00000
953.00000 940.00000
958.00000 893.00000
962.00000 821.00000
1140.00000 975.00000
1142.00000 940.00000
1143.00000 919.00000
1147.00000 878.00000
631.00000 796.00000
298.00000 809.00000
IMAGE=32_R_8_01.jpg
ID=219
SCALE=0.032258
LM=25
339.00000 835.00000
360.00000 785.00000
379.00000 775.00000
461.00000 857.00000
777.00000 919.00000
795.00000 821.00000
555.00000 946.00000
647.00000 958.00000
646.00000 941.00000
640.00000 721.00000
1629.00000 877.00000
993.00000 988.00000
999.00000 899.00000
1005.00000 814.00000
1011.00000 720.00000
1207.00000 966.00000
1213.00000 884.00000
1216.00000 836.00000
1221.00000 754.00000
1415.00000 924.00000
1417.00000 877.00000
1418.00000 857.00000
1423.00000 812.00000
865.00000 728.00000
490.00000 741.00000
IMAGE=32_R_9_01.jpg
ID=220
SCALE=0.032258
LM=25
349.00000 1093.00000
373.00000 1039.00000
384.00000 1029.00000
496.00000 1099.00000
758.00000 1143.00000
800.00000 1046.00000
570.00000 1180.00000
667.00000 1189.00000
666.00000 1159.00000
645.00000 948.00000
1657.00000 1026.00000
1023.00000 1198.00000
1022.00000 1108.00000
1021.00000 1026.00000
1019.00000 936.00000
1234.00000 1163.00000
1235.00000 1087.00000
1233.00000 1035.00000
1233.00000 961.00000
1450.00000 1097.00000
1449.00000 1065.00000
1449.00000 1041.00000
1448.00000 1008.00000
863.00000 945.00000
511.00000 966.00000
IMAGE=32_R_10_01.jpg
ID=221
SCALE=0.032258
LM=25
269.00000 1000.00000
292.00000 951.00000
314.00000 945.00000
381.00000 1032.00000
642.00000 1070.00000
673.00000 992.00000
466.00000 1104.00000
543.00000 1112.00000
543.00000 1098.00000
538.00000 907.00000
1388.00000 995.00000
850.00000 1128.00000
850.00000 1046.00000
851.00000 978.00000
851.00000 897.00000
1029.00000 1106.00000
1030.00000 1025.00000
1031.00000 984.00000
1031.00000 908.00000
1211.00000 1053.00000
1211.00000 1010.00000
1211.00000 991.00000
1211.00000 948.00000
729.00000 911.00000
419.00000 930.00000
IMAGE=32_R_11_01.jpg
ID=222
SCALE=0.032258
LM=25
254.00000 740.00000
272.00000 681.00000
295.00000 676.00000
396.00000 749.00000
678.00000 810.00000
726.00000 701.00000
489.00000 846.00000
580.00000 857.00000
580.00000 837.00000
561.00000 616.00000
1633.00000 705.00000
956.00000 860.00000
958.00000 760.00000
958.00000 674.00000
960.00000 575.00000
1183.00000 819.00000
1183.00000 724.00000
1184.00000 675.00000
1188.00000 591.00000
1409.00000 748.00000
1408.00000 705.00000
1410.00000 681.00000
1410.00000 636.00000
785.00000 601.00000
436.00000 630.00000
IMAGE=32_R_12_01.jpg
ID=223
SCALE=0.032258
LM=25
132.00000 1036.00000
153.00000 995.00000
172.00000 986.00000
252.00000 1073.00000
553.00000 1131.00000
581.00000 1039.00000
348.00000 1164.00000
436.00000 1180.00000
436.00000 1153.00000
435.00000 944.00000
1436.00000 1081.00000
758.00000 1205.00000
763.00000 1106.00000
767.00000 1021.00000
772.00000 919.00000
1004.00000 1154.00000
1008.00000 1069.00000
1013.00000 1021.00000
1017.00000 942.00000
1223.00000 1100.00000
1223.00000 1064.00000
1225.00000 1038.00000
1227.00000 997.00000
650.00000 926.00000
277.00000 954.00000
IMAGE=32_R_13_01.jpg
ID=224
SCALE=0.032258
LM=25
220.00000 1070.00000
247.00000 1029.00000
266.00000 1022.00000
332.00000 1108.00000
609.00000 1159.00000
633.00000 1075.00000
420.00000 1182.00000
495.00000 1196.00000
494.00000 1180.00000
495.00000 982.00000
1385.00000 1115.00000
817.00000 1221.00000
822.00000 1133.00000
825.00000 1056.00000
828.00000 968.00000
1009.00000 1196.00000
1013.00000 1118.00000
1016.00000 1069.00000
1021.00000 995.00000
1200.00000 1142.00000
1200.00000 1109.00000
1202.00000 1088.00000
1205.00000 1050.00000
696.00000 974.00000
375.00000 995.00000
IMAGE=32_R_14_01.jpg
ID=225
SCALE=0.032258
LM=25
108.00000 849.00000
128.00000 804.00000
151.00000 790.00000
220.00000 886.00000
495.00000 943.00000
545.00000 845.00000
323.00000 965.00000
400.00000 973.00000
400.00000 955.00000
399.00000 752.00000
1343.00000 891.00000
738.00000 1017.00000
742.00000 914.00000
749.00000 834.00000
754.00000 729.00000
942.00000 987.00000
946.00000 898.00000
950.00000 850.00000
954.00000 766.00000
1143.00000 937.00000
1146.00000 891.00000
1147.00000 871.00000
1150.00000 823.00000
609.00000 746.00000
277.00000 762.00000
IMAGE=32_R_15_01.jpg
ID=226
SCALE=0.032258
LM=25
75.00000 784.00000
90.00000 723.00000
107.00000 707.00000
191.00000 802.00000
496.00000 865.00000
523.00000 767.00000
292.00000 900.00000
378.00000 912.00000
376.00000 891.00000
370.00000 660.00000
1414.00000 784.00000
745.00000 936.00000
745.00000 834.00000
749.00000 751.00000
750.00000 647.00000
971.00000 894.00000
972.00000 809.00000
972.00000 757.00000
976.00000 669.00000
1194.00000 832.00000
1192.00000 794.00000
1192.00000 770.00000
1194.00000 726.00000
605.00000 663.00000
221.00000 680.00000
IMAGE=32_R_16_01.jpg
ID=227
SCALE=0.032258
LM=25
245.00000 1045.00000
273.00000 994.00000
289.00000 985.00000
365.00000 1076.00000
673.00000 1127.00000
695.00000 1033.00000
455.00000 1164.00000
548.00000 1177.00000
548.00000 1158.00000
544.00000 944.00000
1557.00000 1016.00000
914.00000 1198.00000
914.00000 1096.00000
912.00000 1009.00000
909.00000 904.00000
1126.00000 1146.00000
1126.00000 1058.00000
1126.00000 1008.00000
1124.00000 922.00000
1342.00000 1079.00000
1340.00000 1035.00000
1341.00000 1013.00000
1340.00000 967.00000
746.00000 924.00000
404.00000 956.00000
IMAGE=32_R_17_01.jpg
ID=228
SCALE=0.032258
LM=25
251.00000 704.00000
273.00000 663.00000
298.00000 651.00000
346.00000 734.00000
614.00000 822.00000
649.00000 733.00000
440.00000 833.00000
510.00000 851.00000
512.00000 831.00000
527.00000 642.00000
1376.00000 774.00000
829.00000 893.00000
835.00000 804.00000
838.00000 727.00000
842.00000 633.00000
1011.00000 877.00000
1014.00000 787.00000
1018.00000 741.00000
1022.00000 657.00000
1194.00000 828.00000
1198.00000 778.00000
1200.00000 754.00000
1203.00000 707.00000
715.00000 644.00000
398.00000 636.00000
IMAGE=32_R_18_01.jpg
ID=229
SCALE=0.032258
LM=25
194.00000 933.00000
218.00000 890.00000
239.00000 883.00000
303.00000 957.00000
593.00000 1015.00000
622.00000 921.00000
404.00000 1042.00000
488.00000 1050.00000
487.00000 1028.00000
482.00000 838.00000
1399.00000 962.00000
807.00000 1083.00000
812.00000 989.00000
817.00000 905.00000
824.00000 812.00000
1004.00000 1052.00000
1009.00000 969.00000
1013.00000 920.00000
1017.00000 839.00000
1200.00000 1000.00000
1204.00000 956.00000
1204.00000 936.00000
1209.00000 893.00000
681.00000 822.00000
330.00000 851.00000
IMAGE=32_R_19_01.jpg
ID=230
SCALE=0.032258
LM=25
98.00000 987.00000
124.00000 937.00000
140.00000 929.00000
223.00000 1017.00000
445.00000 1087.00000
496.00000 990.00000
281.00000 1099.00000
364.00000 1120.00000
363.00000 1094.00000
365.00000 904.00000
1214.00000 1057.00000
661.00000 1154.00000
669.00000 1061.00000
678.00000 985.00000
686.00000 900.00000
846.00000 1126.00000
853.00000 1049.00000
856.00000 1005.00000
866.00000 929.00000
1034.00000 1083.00000
1036.00000 1044.00000
1037.00000 1025.00000
1040.00000 985.00000
553.00000 897.00000
242.00000 909.00000
IMAGE=32_R_20_01.jpg
ID=231
SCALE=0.032258
LM=25
471.00000 694.00000
502.00000 637.00000
520.00000 628.00000
623.00000 712.00000
940.00000 794.00000
977.00000 683.00000
709.00000 815.00000
816.00000 832.00000
816.00000 812.00000
804.00000 581.00000
1928.00000 692.00000
1215.00000 869.00000
1217.00000 754.00000
1217.00000 658.00000
1217.00000 542.00000
1451.00000 816.00000
1453.00000 712.00000
1454.00000 655.00000
1458.00000 561.00000
1691.00000 737.00000
1693.00000 683.00000
1693.00000 661.00000
1692.00000 613.00000
1050.00000 567.00000
643.00000 595.00000
IMAGE=32_R_21_01.jpg
ID=232
SCALE=0.032258
LM=25
96.00000 1151.00000
114.00000 1092.00000
134.00000 1084.00000
213.00000 1167.00000
513.00000 1222.00000
558.00000 1115.00000
316.00000 1253.00000
418.00000 1268.00000
418.00000 1254.00000
402.00000 1012.00000
1440.00000 1182.00000
764.00000 1301.00000
774.00000 1193.00000
779.00000 1107.00000
786.00000 1002.00000
990.00000 1269.00000
999.00000 1180.00000
1002.00000 1124.00000
1006.00000 1043.00000
1217.00000 1220.00000
1219.00000 1173.00000
1223.00000 1149.00000
1226.00000 1101.00000
628.00000 1012.00000
213.00000 1046.00000
IMAGE=32_R_22_01.jpg
ID=233
SCALE=0.032258
LM=25
50.00000 657.00000
66.00000 611.00000
85.00000 601.00000
163.00000 676.00000
469.00000 727.00000
493.00000 627.00000
283.00000 758.00000
353.00000 766.00000
352.00000 746.00000
341.00000 542.00000
1353.00000 666.00000
703.00000 788.00000
707.00000 698.00000
709.00000 612.00000
713.00000 529.00000
917.00000 758.00000
923.00000 678.00000
926.00000 627.00000
926.00000 554.00000
1141.00000 710.00000
1142.00000 668.00000
1142.00000 647.00000
1144.00000 606.00000
560.00000 535.00000
198.00000 562.00000
IMAGE=32_R_23_01.jpg
ID=234
SCALE=0.032258
LM=25
184.00000 591.00000
204.00000 541.00000
230.00000 526.00000
299.00000 610.00000
617.00000 648.00000
622.00000 550.00000
405.00000 689.00000
490.00000 695.00000
490.00000 680.00000
474.00000 469.00000
1501.00000 585.00000
838.00000 722.00000
843.00000 618.00000
846.00000 530.00000
849.00000 434.00000
1061.00000 695.00000
1064.00000 601.00000
1066.00000 544.00000
1068.00000 458.00000
1284.00000 637.00000
1286.00000 589.00000
1285.00000 567.00000
1288.00000 520.00000
703.00000 448.00000
340.00000 510.00000
IMAGE=32_R_24_01.jpg
ID=235
SCALE=0.032258
LM=25
224.00000 660.00000
250.00000 618.00000
270.00000 605.00000
353.00000 678.00000
571.00000 737.00000
638.00000 605.00000
443.00000 758.00000
522.00000 764.00000
521.00000 746.00000
486.00000 528.00000
1410.00000 673.00000
815.00000 781.00000
823.00000 684.00000
831.00000 597.00000
841.00000 496.00000
1010.00000 759.00000
1022.00000 667.00000
1025.00000 615.00000
1036.00000 530.00000
1213.00000 709.00000
1217.00000 663.00000
1218.00000 640.00000
1223.00000 595.00000
688.00000 511.00000
385.00000 546.00000
IMAGE=35_R_1_01.jpg
ID=236
SCALE=0.032466
LM=25
170.00000 743.00000
186.00000 690.00000
210.00000 678.00000
282.00000 763.00000
509.00000 826.00000
589.00000 712.00000
368.00000 837.00000
457.00000 854.00000
456.00000 834.00000
442.00000 634.00000
1411.00000 718.00000
794.00000 873.00000
795.00000 781.00000
797.00000 697.00000
797.00000 602.00000
997.00000 848.00000
999.00000 755.00000
1000.00000 694.00000
1002.00000 612.00000
1202.00000 785.00000
1204.00000 730.00000
1204.00000 705.00000
1205.00000 653.00000
683.00000 622.00000
328.00000 660.00000
IMAGE=35_R_2_01.jpg
ID=237
SCALE=0.032466
LM=25
118.00000 1091.00000
135.00000 1049.00000
152.00000 1039.00000
224.00000 1122.00000
464.00000 1174.00000
544.00000 1050.00000
329.00000 1192.00000
412.00000 1199.00000
411.00000 1183.00000
392.00000 968.00000
1384.00000 1131.00000
741.00000 1224.00000
750.00000 1131.00000
760.00000 1044.00000
768.00000 952.00000
954.00000 1202.00000
963.00000 1115.00000
969.00000 1059.00000
976.00000 975.00000
1171.00000 1157.00000
1176.00000 1111.00000
1178.00000 1085.00000
1185.00000 1041.00000
633.00000 967.00000
272.00000 1003.00000
IMAGE=35_R_3_01.jpg
ID=238
SCALE=0.032466
LM=25
155.00000 450.00000
178.00000 414.00000
200.00000 406.00000
260.00000 485.00000
489.00000 568.00000
543.00000 455.00000
344.00000 569.00000
409.00000 584.00000
409.00000 570.00000
416.00000 379.00000
1343.00000 506.00000
732.00000 621.00000
739.00000 526.00000
743.00000 447.00000
751.00000 358.00000
935.00000 592.00000
942.00000 507.00000
947.00000 460.00000
955.00000 382.00000
1141.00000 548.00000
1141.00000 503.00000
1146.00000 481.00000
1150.00000 444.00000
609.00000 369.00000
302.00000 398.00000
IMAGE=35_R_4_01.jpg
ID=239
SCALE=0.032466
LM=25
231.00000 1332.00000
257.00000 1290.00000
286.00000 1280.00000
346.00000 1372.00000
561.00000 1443.00000
636.00000 1327.00000
432.00000 1455.00000
501.00000 1468.00000
501.00000 1451.00000
501.00000 1231.00000
1461.00000 1385.00000
831.00000 1496.00000
839.00000 1399.00000
845.00000 1319.00000
851.00000 1220.00000
1039.00000 1474.00000
1047.00000 1383.00000
1052.00000 1331.00000
1058.00000 1251.00000
1248.00000 1422.00000
1254.00000 1378.00000
1255.00000 1354.00000
1258.00000 1314.00000
723.00000 1231.00000
377.00000 1251.00000
IMAGE=35_R_5_01.jpg
ID=240
SCALE=0.032466
LM=25
165.00000 1340.00000
187.00000 1297.00000
203.00000 1289.00000
270.00000 1376.00000
465.00000 1439.00000
541.00000 1344.00000
348.00000 1443.00000
414.00000 1459.00000
415.00000 1442.00000
415.00000 1260.00000
1223.00000 1440.00000
693.00000 1504.00000
704.00000 1425.00000
715.00000 1354.00000
728.00000 1264.00000
866.00000 1504.00000
880.00000 1425.00000
887.00000 1380.00000
895.00000 1305.00000
1043.00000 1477.00000
1051.00000 1429.00000
1055.00000 1409.00000
1059.00000 1363.00000
615.00000 1269.00000
312.00000 1266.00000
IMAGE=35_R_6_01.jpg
ID=241
SCALE=0.032466
LM=25
120.00000 1196.00000
145.00000 1143.00000
160.00000 1140.00000
272.00000 1213.00000
513.00000 1278.00000
574.00000 1148.00000
346.00000 1297.00000
439.00000 1308.00000
438.00000 1289.00000
413.00000 1060.00000
1494.00000 1197.00000
792.00000 1322.00000
800.00000 1222.00000
806.00000 1123.00000
815.00000 1023.00000
1026.00000 1275.00000
1035.00000 1185.00000
1037.00000 1129.00000
1046.00000 1050.00000
1259.00000 1217.00000
1262.00000 1175.00000
1265.00000 1148.00000
1266.00000 1105.00000
649.00000 1044.00000
305.00000 1073.00000
IMAGE=35_R_7_01.jpg
ID=242
SCALE=0.032466
LM=25
246.00000 1353.00000
267.00000 1309.00000
286.00000 1298.00000
370.00000 1384.00000
600.00000 1453.00000
674.00000 1326.00000
450.00000 1462.00000
543.00000 1477.00000
543.00000 1461.00000
530.00000 1239.00000
1510.00000 1393.00000
868.00000 1493.00000
878.00000 1403.00000
885.00000 1314.00000
896.00000 1212.00000
1079.00000 1490.00000
1088.00000 1390.00000
1093.00000 1328.00000
1100.00000 1237.00000
1294.00000 1440.00000
1299.00000 1385.00000
1301.00000 1354.00000
1305.00000 1302.00000
759.00000 1233.00000
416.00000 1257.00000
IMAGE=35_R_8_01.jpg
ID=243
SCALE=0.032466
LM=25
396.00000 588.00000
418.00000 536.00000
438.00000 531.00000
516.00000 610.00000
758.00000 720.00000
837.00000 600.00000
616.00000 731.00000
688.00000 746.00000
689.00000 727.00000
697.00000 483.00000
1734.00000 685.00000
1045.00000 782.00000
1055.00000 679.00000
1066.00000 593.00000
1076.00000 485.00000
1273.00000 766.00000
1282.00000 667.00000
1287.00000 612.00000
1299.00000 522.00000
1504.00000 709.00000
1509.00000 665.00000
1512.00000 643.00000
1516.00000 600.00000
923.00000 504.00000
562.00000 499.00000
IMAGE=35_R_9_01.jpg
ID=244
SCALE=0.032466
LM=25
496.00000 755.00000
510.00000 712.00000
534.00000 697.00000
611.00000 787.00000
871.00000 864.00000
926.00000 745.00000
694.00000 880.00000
782.00000 899.00000
782.00000 876.00000
779.00000 652.00000
1782.00000 798.00000
1126.00000 909.00000
1132.00000 815.00000
1137.00000 727.00000
1145.00000 627.00000
1344.00000 886.00000
1350.00000 790.00000
1352.00000 730.00000
1356.00000 642.00000
1566.00000 831.00000
1570.00000 779.00000
1573.00000 751.00000
1577.00000 700.00000
1015.00000 646.00000
653.00000 666.00000
IMAGE=35_R_10_01.jpg
ID=245
SCALE=0.032466
LM=25
415.00000 609.00000
434.00000 563.00000
462.00000 556.00000
527.00000 642.00000
769.00000 701.00000
821.00000 589.00000
613.00000 712.00000
692.00000 727.00000
693.00000 712.00000
683.00000 508.00000
1640.00000 618.00000
1019.00000 753.00000
1023.00000 655.00000
1027.00000 578.00000
1032.00000 492.00000
1226.00000 720.00000
1230.00000 637.00000
1231.00000 593.00000
1234.00000 517.00000
1436.00000 664.00000
1435.00000 627.00000
1438.00000 604.00000
1440.00000 570.00000
881.00000 503.00000
572.00000 535.00000
IMAGE=35_R_11_01.jpg
ID=246
SCALE=0.032466
LM=25
221.00000 1160.00000
238.00000 1115.00000
259.00000 1101.00000
336.00000 1204.00000
578.00000 1260.00000
645.00000 1148.00000
413.00000 1269.00000
504.00000 1288.00000
504.00000 1265.00000
501.00000 1057.00000
1476.00000 1147.00000
851.00000 1319.00000
853.00000 1220.00000
852.00000 1140.00000
853.00000 1037.00000
1060.00000 1288.00000
1058.00000 1201.00000
1060.00000 1152.00000
1062.00000 1069.00000
1268.00000 1222.00000
1269.00000 1180.00000
1270.00000 1156.00000
1270.00000 1114.00000
735.00000 1045.00000
387.00000 1071.00000
IMAGE=35_R_12_01.jpg
ID=247
SCALE=0.032466
LM=25
224.00000 1273.00000
247.00000 1230.00000
264.00000 1223.00000
347.00000 1306.00000
559.00000 1373.00000
647.00000 1256.00000
427.00000 1385.00000
511.00000 1402.00000
510.00000 1381.00000
499.00000 1176.00000
1461.00000 1346.00000
834.00000 1428.00000
847.00000 1330.00000
855.00000 1255.00000
865.00000 1162.00000
1040.00000 1410.00000
1051.00000 1332.00000
1057.00000 1280.00000
1063.00000 1201.00000
1252.00000 1371.00000
1256.00000 1331.00000
1258.00000 1309.00000
1266.00000 1278.00000
734.00000 1164.00000
364.00000 1189.00000
IMAGE=35_R_13_01.jpg
ID=248
SCALE=0.032466
LM=25
259.00000 713.00000
274.00000 679.00000
293.00000 660.00000
387.00000 724.00000
647.00000 782.00000
695.00000 649.00000
486.00000 815.00000
574.00000 823.00000
572.00000 801.00000
541.00000 574.00000
1528.00000 656.00000
898.00000 818.00000
898.00000 719.00000
901.00000 620.00000
903.00000 530.00000
1112.00000 767.00000
1111.00000 675.00000
1113.00000 615.00000
1114.00000 535.00000
1320.00000 691.00000
1321.00000 650.00000
1320.00000 624.00000
1323.00000 578.00000
774.00000 544.00000
421.00000 602.00000
IMAGE=35_R_14_01.jpg
ID=249
SCALE=0.032466
LM=25
302.00000 866.00000
325.00000 821.00000
346.00000 818.00000
424.00000 899.00000
668.00000 948.00000
725.00000 839.00000
513.00000 974.00000
592.00000 981.00000
591.00000 963.00000
583.00000 760.00000
1553.00000 908.00000
920.00000 1004.00000
928.00000 906.00000
935.00000 821.00000
944.00000 725.00000
1128.00000 985.00000
1138.00000 892.00000
1144.00000 838.00000
1151.00000 755.00000
1344.00000 941.00000
1346.00000 892.00000
1352.00000 866.00000
1356.00000 822.00000
809.00000 736.00000
462.00000 780.00000
IMAGE=35_R_15_01.jpg
ID=250
SCALE=0.032466
LM=25
76.00000 806.00000
93.00000 756.00000
112.00000 748.00000
172.00000 826.00000
407.00000 883.00000
477.00000 766.00000
273.00000 901.00000
358.00000 911.00000
357.00000 893.00000
336.00000 687.00000
1319.00000 888.00000
663.00000 948.00000
680.00000 851.00000
691.00000 772.00000
704.00000 681.00000
885.00000 931.00000
896.00000 845.00000
907.00000 798.00000
917.00000 726.00000
1105.00000 897.00000
1111.00000 861.00000
1117.00000 836.00000
1121.00000 802.00000
558.00000 685.00000
228.00000 703.00000
IMAGE=35_R_16_01.jpg
ID=251
SCALE=0.032466
LM=25
92.00000 799.00000
118.00000 757.00000
135.00000 752.00000
214.00000 826.00000
433.00000 900.00000
519.00000 775.00000
292.00000 913.00000
383.00000 927.00000
383.00000 907.00000
373.00000 682.00000
1324.00000 751.00000
721.00000 932.00000
720.00000 831.00000
719.00000 751.00000
720.00000 657.00000
924.00000 882.00000
922.00000 795.00000
920.00000 744.00000
922.00000 662.00000
1122.00000 811.00000
1121.00000 767.00000
1123.00000 744.00000
1123.00000 703.00000
582.00000 675.00000
249.00000 705.00000
IMAGE=35_R_17_01.jpg
ID=252
SCALE=0.032466
LM=25
83.00000 1074.00000
97.00000 1025.00000
116.00000 1014.00000
190.00000 1088.00000
393.00000 1157.00000
458.00000 1044.00000
268.00000 1171.00000
341.00000 1185.00000
340.00000 1167.00000
323.00000 963.00000
1232.00000 1078.00000
644.00000 1204.00000
649.00000 1111.00000
652.00000 1029.00000
656.00000 939.00000
839.00000 1169.00000
845.00000 1085.00000
849.00000 1033.00000
856.00000 959.00000
1040.00000 1108.00000
1042.00000 1069.00000
1042.00000 1047.00000
1049.00000 1007.00000
520.00000 953.00000
230.00000 987.00000
IMAGE=35_R_18_01.jpg
ID=253
SCALE=0.032466
LM=25
190.00000 1086.00000
210.00000 1045.00000
228.00000 1038.00000
300.00000 1110.00000
519.00000 1169.00000
598.00000 1055.00000
403.00000 1196.00000
471.00000 1204.00000
471.00000 1182.00000
456.00000 968.00000
1443.00000 1096.00000
800.00000 1213.00000
806.00000 1125.00000
809.00000 1041.00000
816.00000 947.00000
1014.00000 1186.00000
1017.00000 1107.00000
1022.00000 1054.00000
1025.00000 981.00000
1226.00000 1132.00000
1228.00000 1094.00000
1230.00000 1070.00000
1234.00000 1031.00000
679.00000 955.00000
330.00000 998.00000
IMAGE=35_R_19_01.jpg
ID=254
SCALE=0.032466
LM=25
155.00000 1021.00000
179.00000 972.00000
200.00000 963.00000
272.00000 1063.00000
514.00000 1144.00000
592.00000 1017.00000
356.00000 1143.00000
447.00000 1158.00000
448.00000 1146.00000
448.00000 928.00000
1457.00000 1040.00000
805.00000 1198.00000
807.00000 1098.00000
812.00000 1007.00000
814.00000 901.00000
1022.00000 1168.00000
1023.00000 1074.00000
1025.00000 1014.00000
1029.00000 925.00000
1238.00000 1108.00000
1239.00000 1058.00000
1243.00000 1030.00000
1245.00000 978.00000
663.00000 927.00000
315.00000 942.00000
IMAGE=35_R_20_01.jpg
ID=255
SCALE=0.032466
LM=25
70.00000 1063.00000
95.00000 1018.00000
113.00000 1005.00000
204.00000 1107.00000
468.00000 1174.00000
534.00000 1029.00000
296.00000 1184.00000
387.00000 1199.00000
386.00000 1181.00000
371.00000 943.00000
1478.00000 1092.00000
757.00000 1234.00000
767.00000 1121.00000
775.00000 1022.00000
780.00000 908.00000
999.00000 1209.00000
1007.00000 1097.00000
1010.00000 1035.00000
1018.00000 931.00000
1238.00000 1138.00000
1241.00000 1080.00000
1244.00000 1054.00000
1247.00000 1004.00000
626.00000 930.00000
242.00000 966.00000
IMAGE=35_R_21_01.jpg
ID=256
SCALE=0.032466
LM=25
81.00000 1009.00000
103.00000 968.00000
121.00000 958.00000
188.00000 1035.00000
389.00000 1112.00000
487.00000 996.00000
275.00000 1124.00000
355.00000 1138.00000
354.00000 1119.00000
351.00000 911.00000
1344.00000 978.00000
708.00000 1154.00000
709.00000 1054.00000
709.00000 972.00000
704.00000 871.00000
924.00000 1111.00000
924.00000 1023.00000
926.00000 969.00000
922.00000 888.00000
1133.00000 1036.00000
1132.00000 993.00000
1131.00000 970.00000
1129.00000 929.00000
567.00000 892.00000
232.00000 923.00000
IMAGE=35_R_22_01.jpg
ID=257
SCALE=0.032466
LM=25
321.00000 961.00000
348.00000 918.00000
369.00000 915.00000
445.00000 1007.00000
689.00000 1106.00000
761.00000 982.00000
532.00000 1107.00000
606.00000 1131.00000
607.00000 1113.00000
620.00000 879.00000
1721.00000 1022.00000
995.00000 1177.00000
998.00000 1071.00000
1004.00000 978.00000
1007.00000 876.00000
1238.00000 1137.00000
1241.00000 1047.00000
1245.00000 991.00000
1248.00000 908.00000
1479.00000 1073.00000
1478.00000 1032.00000
1483.00000 1006.00000
1484.00000 963.00000
858.00000 879.00000
482.00000 888.00000
IMAGE=35_R_23_01.jpg
ID=258
SCALE=0.032466
LM=25
290.00000 1093.00000
311.00000 1052.00000
329.00000 1044.00000
409.00000 1119.00000
606.00000 1187.00000
671.00000 1076.00000
485.00000 1200.00000
550.00000 1212.00000
549.00000 1197.00000
542.00000 997.00000
1409.00000 1090.00000
852.00000 1218.00000
856.00000 1134.00000
855.00000 1051.00000
858.00000 967.00000
1038.00000 1188.00000
1040.00000 1109.00000
1040.00000 1055.00000
1041.00000 980.00000
1223.00000 1130.00000
1224.00000 1092.00000
1225.00000 1069.00000
1226.00000 1033.00000
737.00000 984.00000
434.00000 1009.00000
IMAGE=35_R_24_01.jpg
ID=259
SCALE=0.032051
LM=25
206.00000 1122.00000
216.00000 1078.00000
240.00000 1065.00000
306.00000 1130.00000
512.00000 1186.00000
567.00000 1078.00000
404.00000 1215.00000
464.00000 1217.00000
460.00000 1197.00000
442.00000 1009.00000
1328.00000 1084.00000
752.00000 1222.00000
756.00000 1135.00000
756.00000 1056.00000
757.00000 972.00000
948.00000 1191.00000
948.00000 1102.00000
947.00000 1053.00000
948.00000 979.00000
1136.00000 1133.00000
1136.00000 1085.00000
1137.00000 1063.00000
1138.00000 1020.00000
646.00000 995.00000
344.00000 1028.00000
IMAGE=38_R_1_01.jpg
ID=260
SCALE=0.032153
LM=25
95.00000 1607.00000
106.00000 1557.00000
121.00000 1549.00000
214.00000 1614.00000
459.00000 1678.00000
515.00000 1561.00000
313.00000 1692.00000
388.00000 1701.00000
386.00000 1685.00000
369.00000 1490.00000
1230.00000 1532.00000
700.00000 1707.00000
699.00000 1621.00000
696.00000 1539.00000
692.00000 1452.00000
882.00000 1685.00000
881.00000 1598.00000
875.00000 1531.00000
875.00000 1458.00000
1059.00000 1641.00000
1056.00000 1567.00000
1055.00000 1528.00000
1052.00000 1478.00000
574.00000 1474.00000
249.00000 1501.00000
IMAGE=38_R_2_01.jpg
ID=261
SCALE=0.032153
LM=25
195.00000 1155.00000
216.00000 1107.00000
235.00000 1096.00000
309.00000 1182.00000
515.00000 1242.00000
578.00000 1140.00000
386.00000 1250.00000
454.00000 1260.00000
452.00000 1247.00000
447.00000 1062.00000
1306.00000 1166.00000
752.00000 1289.00000
759.00000 1211.00000
762.00000 1137.00000
770.00000 1060.00000
940.00000 1269.00000
941.00000 1197.00000
946.00000 1147.00000
947.00000 1079.00000
1121.00000 1228.00000
1121.00000 1182.00000
1125.00000 1157.00000
1127.00000 1117.00000
648.00000 1069.00000
349.00000 1074.00000
IMAGE=38_R_3_01.jpg
ID=262
SCALE=0.032153
LM=25
74.00000 1063.00000
88.00000 1017.00000
111.00000 1005.00000
181.00000 1070.00000
406.00000 1111.00000
464.00000 993.00000
280.00000 1134.00000
357.00000 1140.00000
355.00000 1121.00000
319.00000 924.00000
1244.00000 998.00000
658.00000 1140.00000
657.00000 1053.00000
663.00000 977.00000
663.00000 888.00000
852.00000 1111.00000
853.00000 1030.00000
851.00000 978.00000
853.00000 898.00000
1049.00000 1044.00000
1049.00000 1004.00000
1050.00000 980.00000
1050.00000 943.00000
523.00000 908.00000
219.00000 952.00000
IMAGE=38_R_4_01.jpg
ID=263
SCALE=0.032153
LM=25
262.00000 1092.00000
286.00000 1036.00000
307.00000 1026.00000
375.00000 1110.00000
599.00000 1168.00000
677.00000 1057.00000
475.00000 1182.00000
547.00000 1192.00000
546.00000 1173.00000
533.00000 981.00000
1452.00000 1114.00000
856.00000 1235.00000
863.00000 1144.00000
871.00000 1059.00000
881.00000 962.00000
1058.00000 1225.00000
1061.00000 1133.00000
1067.00000 1078.00000
1072.00000 992.00000
1253.00000 1171.00000
1256.00000 1124.00000
1258.00000 1096.00000
1265.00000 1051.00000
770.00000 967.00000
433.00000 992.00000
IMAGE=38_R_5_01.jpg
ID=264
SCALE=0.032153
LM=25
217.00000 1249.00000
242.00000 1205.00000
264.00000 1195.00000
337.00000 1280.00000
586.00000 1346.00000
651.00000 1243.00000
426.00000 1361.00000
504.00000 1377.00000
503.00000 1354.00000
506.00000 1158.00000
1458.00000 1301.00000
842.00000 1417.00000
849.00000 1320.00000
860.00000 1234.00000
866.00000 1141.00000
1043.00000 1400.00000
1051.00000 1307.00000
1055.00000 1253.00000
1059.00000 1164.00000
1254.00000 1353.00000
1258.00000 1304.00000
1261.00000 1279.00000
1262.00000 1231.00000
719.00000 1155.00000
393.00000 1165.00000
IMAGE=38_R_6_01.jpg
ID=265
SCALE=0.032153
LM=25
209.00000 1242.00000
230.00000 1195.00000
248.00000 1182.00000
328.00000 1273.00000
556.00000 1332.00000
612.00000 1224.00000
415.00000 1343.00000
478.00000 1356.00000
480.00000 1337.00000
476.00000 1149.00000
1415.00000 1276.00000
802.00000 1390.00000
809.00000 1301.00000
815.00000 1219.00000
821.00000 1130.00000
1003.00000 1376.00000
1008.00000 1286.00000
1014.00000 1231.00000
1018.00000 1152.00000
1216.00000 1324.00000
1219.00000 1277.00000
1220.00000 1253.00000
1227.00000 1212.00000
704.00000 1141.00000
376.00000 1154.00000
IMAGE=38_R_7_01.jpg
ID=266
SCALE=0.032153
LM=25
281.00000 668.00000
293.00000 625.00000
309.00000 612.00000
379.00000 678.00000
599.00000 707.00000
647.00000 594.00000
479.00000 733.00000
547.00000 738.00000
542.00000 716.00000
510.00000 538.00000
1351.00000 612.00000
816.00000 727.00000
819.00000 651.00000
822.00000 576.00000
827.00000 497.00000
995.00000 705.00000
993.00000 626.00000
997.00000 580.00000
1001.00000 508.00000
1172.00000 656.00000
1172.00000 612.00000
1173.00000 591.00000
1175.00000 553.00000
705.00000 512.00000
409.00000 567.00000
IMAGE=38_R_8_01.jpg
ID=267
SCALE=0.032153
LM=25
110.00000 478.00000
133.00000 428.00000
150.00000 420.00000
227.00000 489.00000
444.00000 560.00000
499.00000 441.00000
304.00000 575.00000
380.00000 594.00000
379.00000 571.00000
362.00000 362.00000
1282.00000 475.00000
685.00000 611.00000
691.00000 525.00000
697.00000 435.00000
706.00000 343.00000
883.00000 598.00000
889.00000 507.00000
892.00000 446.00000
896.00000 358.00000
1083.00000 542.00000
1089.00000 491.00000
1088.00000 463.00000
1098.00000 413.00000
599.00000 354.00000
251.00000 381.00000
IMAGE=38_R_9_01.jpg
ID=268
SCALE=0.032153
LM=25
40.00000 1001.00000
68.00000 950.00000
82.00000 945.00000
165.00000 1033.00000
385.00000 1123.00000
445.00000 1012.00000
236.00000 1127.00000
306.00000 1148.00000
309.00000 1128.00000
316.00000 917.00000
1256.00000 1083.00000
631.00000 1186.00000
639.00000 1096.00000
650.00000 1012.00000
659.00000 922.00000
839.00000 1172.00000
847.00000 1088.00000
849.00000 1030.00000
856.00000 949.00000
1047.00000 1126.00000
1051.00000 1080.00000
1054.00000 1053.00000
1058.00000 1010.00000
544.00000 927.00000
226.00000 919.00000
IMAGE=38_R_10_01.jpg
ID=269
SCALE=0.032153
LM=25
153.00000 1346.00000
174.00000 1290.00000
192.00000 1282.00000
260.00000 1351.00000
508.00000 1443.00000
575.00000 1330.00000
359.00000 1444.00000
439.00000 1458.00000
437.00000 1440.00000
434.00000 1246.00000
1423.00000 1421.00000
773.00000 1502.00000
782.00000 1413.00000
794.00000 1327.00000
804.00000 1238.00000
989.00000 1491.00000
994.00000 1404.00000
1003.00000 1352.00000
1014.00000 1270.00000
1209.00000 1455.00000
1216.00000 1404.00000
1217.00000 1382.00000
1221.00000 1334.00000
649.00000 1252.00000
303.00000 1253.00000
IMAGE=38_R_11_01.jpg
ID=270
SCALE=0.032153
LM=25
242.00000 908.00000
273.00000 856.00000
289.00000 849.00000
369.00000 932.00000
628.00000 1026.00000
699.00000 905.00000
466.00000 1030.00000
545.00000 1053.00000
546.00000 1035.00000
549.00000 797.00000
1576.00000 971.00000
903.00000 1099.00000
914.00000 996.00000
921.00000 910.00000
929.00000 808.00000
1121.00000 1091.00000
1129.00000 988.00000
1135.00000 928.00000
1145.00000 834.00000
1349.00000 1039.00000
1353.00000 977.00000
1356.00000 950.00000
1363.00000 895.00000
783.00000 815.00000
420.00000 807.00000
IMAGE=38_R_12_01.jpg
ID=271
SCALE=0.032153
LM=25
144.00000 1164.00000
171.00000 1116.00000
191.00000 1111.00000
287.00000 1203.00000
502.00000 1278.00000
584.00000 1148.00000
369.00000 1293.00000
439.00000 1311.00000
439.00000 1290.00000
433.00000 1074.00000
1457.00000 1277.00000
776.00000 1345.00000
790.00000 1252.00000
807.00000 1157.00000
823.00000 1060.00000
1002.00000 1341.00000
1015.00000 1250.00000
1025.00000 1185.00000
1038.00000 1103.00000
1228.00000 1303.00000
1238.00000 1252.00000
1243.00000 1224.00000
1251.00000 1182.00000
690.00000 1061.00000
353.00000 1078.00000
IMAGE=38_R_13_01.jpg
ID=272
SCALE=0.032258
LM=25
394.00000 696.00000
404.00000 646.00000
419.00000 635.00000
500.00000 708.00000
713.00000 752.00000
772.00000 641.00000
592.00000 777.00000
661.00000 785.00000
657.00000 767.00000
635.00000 579.00000
1568.00000 633.00000
971.00000 778.00000
976.00000 694.00000
976.00000 613.00000
974.00000 530.00000
1173.00000 739.00000
1172.00000 661.00000
1170.00000 610.00000
1169.00000 533.00000
1369.00000 672.00000
1369.00000 637.00000
1371.00000 610.00000
1371.00000 570.00000
842.00000 558.00000
546.00000 594.00000
IMAGE=38_R_14_01.jpg
ID=273
SCALE=0.032258
LM=25
209.00000 1009.00000
233.00000 964.00000
251.00000 957.00000
326.00000 1037.00000
529.00000 1117.00000
594.00000 1001.00000
409.00000 1123.00000
467.00000 1140.00000
467.00000 1127.00000
462.00000 912.00000
1364.00000 1050.00000
776.00000 1166.00000
782.00000 1080.00000
788.00000 997.00000
794.00000 907.00000
972.00000 1145.00000
977.00000 1060.00000
982.00000 1009.00000
986.00000 938.00000
1169.00000 1094.00000
1172.00000 1050.00000
1172.00000 1027.00000
1175.00000 988.00000
681.00000 909.00000
381.00000 919.00000
IMAGE=38_R_15_01.jpg
ID=274
SCALE=0.032258
LM=25
120.00000 1214.00000
139.00000 1171.00000
157.00000 1159.00000
220.00000 1245.00000
420.00000 1311.00000
505.00000 1201.00000
305.00000 1319.00000
382.00000 1333.00000
380.00000 1317.00000
376.00000 1111.00000
1269.00000 1269.00000
684.00000 1354.00000
692.00000 1266.00000
699.00000 1191.00000
709.00000 1105.00000
878.00000 1346.00000
887.00000 1261.00000
891.00000 1208.00000
900.00000 1129.00000
1076.00000 1309.00000
1078.00000 1259.00000
1080.00000 1230.00000
1089.00000 1183.00000
584.00000 1120.00000
275.00000 1125.00000
IMAGE=38_R_16_01.jpg
ID=275
SCALE=0.032258
LM=25
129.00000 738.00000
141.00000 692.00000
164.00000 680.00000
232.00000 748.00000
442.00000 799.00000
496.00000 678.00000
333.00000 818.00000
392.00000 825.00000
390.00000 807.00000
360.00000 611.00000
1257.00000 717.00000
678.00000 834.00000
685.00000 745.00000
691.00000 667.00000
693.00000 588.00000
871.00000 806.00000
875.00000 730.00000
879.00000 682.00000
885.00000 611.00000
1061.00000 760.00000
1064.00000 720.00000
1067.00000 695.00000
1072.00000 660.00000
577.00000 590.00000
278.00000 634.00000
IMAGE=38_R_17_01.jpg
ID=276
SCALE=0.032258
LM=25
119.00000 1246.00000
139.00000 1203.00000
157.00000 1196.00000
217.00000 1270.00000
413.00000 1323.00000
468.00000 1234.00000
291.00000 1343.00000
355.00000 1356.00000
355.00000 1334.00000
346.00000 1160.00000
1161.00000 1320.00000
625.00000 1380.00000
635.00000 1304.00000
644.00000 1238.00000
652.00000 1160.00000
801.00000 1372.00000
812.00000 1300.00000
818.00000 1256.00000
826.00000 1190.00000
983.00000 1343.00000
987.00000 1303.00000
989.00000 1283.00000
994.00000 1244.00000
546.00000 1167.00000
261.00000 1169.00000
IMAGE=38_R_18_01.jpg
ID=277
SCALE=0.032258
LM=25
67.00000 1279.00000
96.00000 1224.00000
115.00000 1218.00000
198.00000 1295.00000
431.00000 1369.00000
507.00000 1246.00000
287.00000 1383.00000
370.00000 1396.00000
370.00000 1378.00000
357.00000 1159.00000
1375.00000 1300.00000
709.00000 1445.00000
719.00000 1338.00000
725.00000 1250.00000
731.00000 1135.00000
933.00000 1419.00000
939.00000 1316.00000
942.00000 1262.00000
948.00000 1174.00000
1154.00000 1357.00000
1159.00000 1301.00000
1159.00000 1276.00000
1168.00000 1226.00000
592.00000 1153.00000
228.00000 1178.00000
IMAGE=38_R_19_01.jpg
ID=278
SCALE=0.032258
LM=25
150.00000 578.00000
176.00000 531.00000
194.00000 520.00000
279.00000 597.00000
521.00000 665.00000
584.00000 545.00000
376.00000 681.00000
447.00000 690.00000
445.00000 671.00000
437.00000 471.00000
1482.00000 566.00000
801.00000 726.00000
805.00000 625.00000
809.00000 531.00000
809.00000 434.00000
1027.00000 696.00000
1029.00000 599.00000
1030.00000 539.00000
1032.00000 451.00000
1253.00000 626.00000
1253.00000 575.00000
1255.00000 550.00000
1257.00000 505.00000
659.00000 450.00000
301.00000 486.00000
IMAGE=38_R_20_01.jpg
ID=279
SCALE=0.032258
LM=25
192.00000 1261.00000
207.00000 1214.00000
229.00000 1203.00000
303.00000 1273.00000
521.00000 1323.00000
591.00000 1198.00000
409.00000 1335.00000
476.00000 1341.00000
474.00000 1326.00000
445.00000 1126.00000
1449.00000 1234.00000
799.00000 1361.00000
804.00000 1267.00000
811.00000 1185.00000
815.00000 1092.00000
1015.00000 1328.00000
1016.00000 1243.00000
1020.00000 1191.00000
1026.00000 1118.00000
1235.00000 1272.00000
1239.00000 1231.00000
1241.00000 1206.00000
1247.00000 1163.00000
677.00000 1110.00000
340.00000 1153.00000
IMAGE=38_R_21_01.jpg
ID=280
SCALE=0.032258
LM=25
163.00000 1210.00000
183.00000 1158.00000
201.00000 1151.00000
301.00000 1219.00000
570.00000 1278.00000
611.00000 1155.00000
393.00000 1298.00000
480.00000 1308.00000
478.00000 1289.00000
454.00000 1069.00000
1535.00000 1187.00000
833.00000 1331.00000
838.00000 1227.00000
841.00000 1142.00000
845.00000 1041.00000
1066.00000 1288.00000
1069.00000 1199.00000
1073.00000 1142.00000
1076.00000 1066.00000
1303.00000 1218.00000
1306.00000 1176.00000
1306.00000 1152.00000
1309.00000 1105.00000
693.00000 1064.00000
352.00000 1090.00000
IMAGE=38_R_22_01.jpg
ID=281
SCALE=0.032258
LM=25
130.00000 1156.00000
147.00000 1109.00000
169.00000 1094.00000
245.00000 1189.00000
505.00000 1266.00000
557.00000 1134.00000
336.00000 1271.00000
419.00000 1297.00000
419.00000 1283.00000
411.00000 1051.00000
1480.00000 1210.00000
775.00000 1317.00000
783.00000 1225.00000
790.00000 1132.00000
800.00000 1037.00000
1006.00000 1312.00000
1014.00000 1214.00000
1019.00000 1151.00000
1027.00000 1065.00000
1242.00000 1269.00000
1246.00000 1212.00000
1251.00000 1179.00000
1257.00000 1127.00000
659.00000 1045.00000
312.00000 1063.00000
IMAGE=38_R_23_01.jpg
ID=282
SCALE=0.032258
LM=25
54.00000 851.00000
82.00000 801.00000
103.00000 791.00000
174.00000 878.00000
424.00000 961.00000
491.00000 840.00000
271.00000 967.00000
351.00000 981.00000
349.00000 961.00000
347.00000 749.00000
1359.00000 901.00000
695.00000 1041.00000
701.00000 935.00000
709.00000 842.00000
718.00000 736.00000
917.00000 1023.00000
919.00000 921.00000
924.00000 861.00000
929.00000 766.00000
1139.00000 963.00000
1142.00000 909.00000
1145.00000 881.00000
1148.00000 829.00000
578.00000 747.00000
247.00000 753.00000
IMAGE=38_R_24_01.jpg
ID=283
SCALE=0.032258
LM=25
225.00000 636.00000
240.00000 587.00000
262.00000 582.00000
335.00000 672.00000
492.00000 731.00000
600.00000 632.00000
404.00000 750.00000
478.00000 765.00000
477.00000 733.00000
480.00000 553.00000
1250.00000 672.00000
749.00000 792.00000
757.00000 698.00000
763.00000 625.00000
773.00000 528.00000
915.00000 772.00000
922.00000 688.00000
923.00000 635.00000
926.00000 550.00000
1079.00000 721.00000
1082.00000 676.00000
1084.00000 648.00000
1084.00000 595.00000
657.00000 542.00000
387.00000 556.00000
IMAGE=20_P_1_01.jpg
ID=284
SCALE=0.032153
LM=25
166.00000 429.00000
171.00000 377.00000
200.00000 366.00000
277.00000 446.00000
472.00000 507.00000
566.00000 403.00000
365.00000 531.00000
445.00000 548.00000
441.00000 515.00000
429.00000 317.00000
1381.00000 410.00000
773.00000 575.00000
774.00000 478.00000
777.00000 402.00000
775.00000 302.00000
975.00000 543.00000
976.00000 458.00000
974.00000 407.00000
976.00000 328.00000
1181.00000 484.00000
1180.00000 437.00000
1180.00000 411.00000
1181.00000 375.00000
636.00000 315.00000
320.00000 337.00000
IMAGE=20_P_2_01.jpg
ID=285
SCALE=0.032153
LM=25
174.00000 1235.00000
184.00000 1178.00000
219.00000 1178.00000
298.00000 1268.00000
527.00000 1316.00000
641.00000 1199.00000
393.00000 1340.00000
497.00000 1356.00000
492.00000 1319.00000
478.00000 1108.00000
1479.00000 1221.00000
839.00000 1383.00000
847.00000 1271.00000
852.00000 1175.00000
853.00000 1056.00000
1050.00000 1342.00000
1053.00000 1251.00000
1059.00000 1183.00000
1060.00000 1089.00000
1286.00000 1261.00000
1288.00000 1225.00000
1286.00000 1200.00000
1291.00000 1159.00000
704.00000 1084.00000
377.00000 1125.00000
IMAGE=20_P_3_01.jpg
ID=286
SCALE=0.032361
LM=25
82.00000 867.00000
100.00000 808.00000
128.00000 801.00000
194.00000 901.00000
439.00000 977.00000
533.00000 861.00000
301.00000 1002.00000
383.00000 1022.00000
382.00000 981.00000
385.00000 762.00000
1416.00000 924.00000
741.00000 1064.00000
749.00000 949.00000
757.00000 861.00000
768.00000 754.00000
960.00000 1024.00000
969.00000 935.00000
975.00000 877.00000
980.00000 796.00000
1193.00000 963.00000
1193.00000 923.00000
1193.00000 892.00000
1196.00000 857.00000
617.00000 766.00000
248.00000 781.00000
IMAGE=20_P_4_01.jpg
ID=287
SCALE=0.032255
LM=25
295.00000 1399.00000
304.00000 1348.00000
334.00000 1344.00000
402.00000 1434.00000
618.00000 1489.00000
707.00000 1376.00000
508.00000 1508.00000
585.00000 1520.00000
585.00000 1489.00000
580.00000 1296.00000
1547.00000 1397.00000
909.00000 1544.00000
912.00000 1443.00000
916.00000 1358.00000
922.00000 1253.00000
1120.00000 1512.00000
1125.00000 1418.00000
1127.00000 1367.00000
1128.00000 1293.00000
1333.00000 1445.00000
1334.00000 1400.00000
1335.00000 1375.00000
1337.00000 1338.00000
781.00000 1273.00000
455.00000 1305.00000
IMAGE=20_P_6_01.jpg
ID=288
SCALE=0.032467
LM=25
74.00000 574.00000
91.00000 531.00000
115.00000 526.00000
168.00000 604.00000
387.00000 665.00000
467.00000 574.00000
281.00000 697.00000
370.00000 714.00000
370.00000 667.00000
376.00000 501.00000
1252.00000 623.00000
655.00000 738.00000
658.00000 645.00000
665.00000 569.00000
671.00000 475.00000
853.00000 701.00000
856.00000 627.00000
863.00000 580.00000
869.00000 509.00000
1052.00000 657.00000
1051.00000 618.00000
1052.00000 596.00000
1055.00000 567.00000
521.00000 485.00000
214.00000 501.00000
IMAGE=20_P_6_01.jpg
ID=289
SCALE=0.032467
LM=25
146.00000 718.00000
159.00000 674.00000
184.00000 672.00000
247.00000 742.00000
429.00000 805.00000
501.00000 718.00000
326.00000 830.00000
385.00000 840.00000
383.00000 806.00000
387.00000 634.00000
1158.00000 761.00000
659.00000 871.00000
665.00000 789.00000
667.00000 718.00000
673.00000 635.00000
793.00000 858.00000
799.00000 779.00000
804.00000 728.00000
809.00000 656.00000
992.00000 804.00000
993.00000 765.00000
996.00000 739.00000
997.00000 705.00000
549.00000 640.00000
279.00000 653.00000
IMAGE=20_P_7_01.jpg
ID=290
SCALE=0.032467
LM=25
82.00000 712.00000
97.00000 658.00000
120.00000 655.00000
173.00000 747.00000
371.00000 807.00000
459.00000 701.00000
262.00000 827.00000
336.00000 840.00000
339.00000 813.00000
341.00000 612.00000
1283.00000 737.00000
662.00000 868.00000
665.00000 774.00000
667.00000 689.00000
672.00000 594.00000
872.00000 822.00000
876.00000 740.00000
875.00000 696.00000
879.00000 621.00000
1079.00000 769.00000
1081.00000 730.00000
1080.00000 706.00000
1080.00000 668.00000
528.00000 603.00000
230.00000 626.00000
IMAGE=20_P_8_01.jpg
ID=291
SCALE=0.032467
LM=25
107.00000 1145.00000
112.00000 1088.00000
143.00000 1084.00000
201.00000 1163.00000
375.00000 1221.00000
466.00000 1128.00000
280.00000 1231.00000
351.00000 1247.00000
351.00000 1220.00000
346.00000 1061.00000
1207.00000 1146.00000
648.00000 1284.00000
652.00000 1192.00000
655.00000 1122.00000
654.00000 1029.00000
836.00000 1256.00000
840.00000 1176.00000
839.00000 1131.00000
842.00000 1054.00000
1022.00000 1196.00000
1022.00000 1162.00000
1023.00000 1141.00000
1027.00000 1101.00000
535.00000 1037.00000
236.00000 1065.00000
IMAGE=20_P_9_01.jpg
ID=292
SCALE=0.032467
LM=25
89.00000 817.00000
106.00000 764.00000
134.00000 764.00000
190.00000 847.00000
356.00000 893.00000
440.00000 791.00000
278.00000 910.00000
332.00000 917.00000
331.00000 892.00000
316.00000 725.00000
1176.00000 780.00000
626.00000 940.00000
628.00000 849.00000
626.00000 774.00000
625.00000 675.00000
810.00000 906.00000
810.00000 826.00000
811.00000 775.00000
810.00000 704.00000
991.00000 836.00000
991.00000 796.00000
993.00000 773.00000
992.00000 736.00000
527.00000 696.00000
230.00000 744.00000
IMAGE=20_P_10_01.jpg
ID=293
SCALE=0.032467
LM=25
111.00000 1430.00000
131.00000 1363.00000
155.00000 1364.00000
223.00000 1446.00000
469.00000 1503.00000
542.00000 1395.00000
335.00000 1536.00000
409.00000 1544.00000
406.00000 1517.00000
389.00000 1309.00000
1400.00000 1383.00000
757.00000 1566.00000
757.00000 1449.00000
759.00000 1356.00000
758.00000 1234.00000
973.00000 1511.00000
973.00000 1412.00000
974.00000 1365.00000
972.00000 1267.00000
1184.00000 1439.00000
1185.00000 1389.00000
1185.00000 1371.00000
1185.00000 1323.00000
601.00000 1274.00000
278.00000 1332.00000
IMAGE=20_P_11_01.jpg
ID=294
SCALE=0.032467
LM=25
245.00000 687.00000
264.00000 646.00000
283.00000 632.00000
351.00000 706.00000
543.00000 785.00000
625.00000 683.00000
434.00000 799.00000
501.00000 817.00000
500.00000 784.00000
501.00000 587.00000
1460.00000 740.00000
819.00000 865.00000
829.00000 765.00000
835.00000 680.00000
842.00000 584.00000
1031.00000 842.00000
1039.00000 755.00000
1042.00000 695.00000
1048.00000 608.00000
1248.00000 792.00000
1253.00000 739.00000
1254.00000 713.00000
1256.00000 665.00000
718.00000 596.00000
397.00000 601.00000
IMAGE=20_P_12_01.jpg
ID=295
SCALE=0.032467
LM=25
174.00000 541.00000
191.00000 491.00000
216.00000 490.00000
275.00000 574.00000
480.00000 646.00000
576.00000 550.00000
366.00000 670.00000
429.00000 682.00000
430.00000 657.00000
441.00000 449.00000
1326.00000 621.00000
742.00000 726.00000
751.00000 627.00000
758.00000 540.00000
772.00000 435.00000
934.00000 708.00000
943.00000 621.00000
950.00000 560.00000
954.00000 473.00000
1135.00000 660.00000
1137.00000 616.00000
1142.00000 587.00000
1140.00000 563.00000
646.00000 454.00000
328.00000 463.00000
IMAGE=20_P_13_01.jpg
ID=296
SCALE=0.032467
LM=25
270.00000 529.00000
282.00000 476.00000
305.00000 469.00000
367.00000 540.00000
541.00000 589.00000
631.00000 490.00000
456.00000 615.00000
528.00000 623.00000
523.00000 594.00000
501.00000 408.00000
1323.00000 493.00000
801.00000 631.00000
802.00000 540.00000
807.00000 469.00000
808.00000 386.00000
977.00000 593.00000
976.00000 516.00000
978.00000 473.00000
979.00000 406.00000
1148.00000 543.00000
1148.00000 504.00000
1148.00000 482.00000
1149.00000 444.00000
681.00000 403.00000
391.00000 436.00000
IMAGE=20_P_14_01.jpg
ID=297
SCALE=0.032467
LM=25
361.00000 988.00000
378.00000 936.00000
404.00000 937.00000
476.00000 1023.00000
712.00000 1089.00000
802.00000 982.00000
576.00000 1108.00000
657.00000 1120.00000
658.00000 1093.00000
654.00000 891.00000
1609.00000 1068.00000
981.00000 1167.00000
993.00000 1068.00000
1001.00000 981.00000
1012.00000 876.00000
1195.00000 1144.00000
1201.00000 1055.00000
1208.00000 997.00000
1217.00000 919.00000
1400.00000 1089.00000
1404.00000 1047.00000
1407.00000 1021.00000
1412.00000 981.00000
880.00000 889.00000
534.00000 908.00000
IMAGE=20_P_15_01.jpg
ID=298
SCALE=0.032467
LM=25
340.00000 281.00000
353.00000 221.00000
386.00000 217.00000
445.00000 300.00000
695.00000 356.00000
749.00000 253.00000
549.00000 393.00000
618.00000 397.00000
615.00000 370.00000
605.00000 167.00000
1542.00000 221.00000
953.00000 418.00000
951.00000 320.00000
949.00000 229.00000
943.00000 131.00000
1175.00000 362.00000
1172.00000 279.00000
1170.00000 234.00000
1169.00000 153.00000
1345.00000 304.00000
1345.00000 257.00000
1342.00000 233.00000
1339.00000 194.00000
799.00000 165.00000
500.00000 193.00000
IMAGE=20_P_16_01.jpg
ID=299
SCALE=0.032467
LM=25
165.00000 1668.00000
172.00000 1613.00000
205.00000 1618.00000
270.00000 1708.00000
474.00000 1778.00000
567.00000 1672.00000
356.00000 1780.00000
435.00000 1801.00000
435.00000 1779.00000
433.00000 1579.00000
1297.00000 1727.00000
740.00000 1845.00000
750.00000 1746.00000
755.00000 1663.00000
765.00000 1564.00000
923.00000 1822.00000
931.00000 1734.00000
935.00000 1681.00000
944.00000 1599.00000
1114.00000 1764.00000
1117.00000 1729.00000
1118.00000 1700.00000
1120.00000 1661.00000
642.00000 1575.00000
317.00000 1599.00000
IMAGE=20_P_17_01.jpg
ID=300
SCALE=0.032467
LM=25
17.00000 1537.00000
32.00000 1494.00000
60.00000 1497.00000
120.00000 1598.00000
320.00000 1680.00000
411.00000 1578.00000
195.00000 1671.00000
260.00000 1695.00000
265.00000 1672.00000
291.00000 1484.00000
1169.00000 1701.00000
576.00000 1763.00000
591.00000 1669.00000
607.00000 1589.00000
621.00000 1488.00000
768.00000 1754.00000
783.00000 1673.00000
793.00000 1624.00000
806.00000 1544.00000
968.00000 1726.00000
977.00000 1688.00000
981.00000 1661.00000
989.00000 1622.00000
475.00000 1490.00000
171.00000 1489.00000
IMAGE=20_P_18_01.jpg
ID=301
SCALE=0.032467
LM=25
130.00000 1609.00000
141.00000 1550.00000
174.00000 1548.00000
249.00000 1644.00000
462.00000 1731.00000
572.00000 1617.00000
337.00000 1738.00000
417.00000 1760.00000
421.00000 1732.00000
430.00000 1501.00000
1470.00000 1646.00000
791.00000 1817.00000
797.00000 1699.00000
800.00000 1607.00000
806.00000 1486.00000
1015.00000 1784.00000
1021.00000 1683.00000
1023.00000 1626.00000
1027.00000 1524.00000
1246.00000 1717.00000
1244.00000 1667.00000
1246.00000 1626.00000
1250.00000 1591.00000
658.00000 1500.00000
276.00000 1521.00000
IMAGE=20_P_19_01.jpg
ID=302
SCALE=0.032467
LM=25
180.00000 422.00000
196.00000 364.00000
220.00000 356.00000
291.00000 447.00000
463.00000 488.00000
556.00000 382.00000
370.00000 514.00000
443.00000 526.00000
442.00000 496.00000
428.00000 305.00000
1290.00000 407.00000
733.00000 544.00000
734.00000 448.00000
740.00000 371.00000
746.00000 271.00000
916.00000 519.00000
922.00000 427.00000
925.00000 376.00000
929.00000 290.00000
1104.00000 454.00000
1108.00000 411.00000
1109.00000 383.00000
1111.00000 344.00000
619.00000 287.00000
327.00000 321.00000
IMAGE=20_P_20_01.jpg
ID=303
SCALE=0.032257
LM=25
355.00000 1723.00000
367.00000 1680.00000
396.00000 1681.00000
462.00000 1768.00000
646.00000 1814.00000
745.00000 1715.00000
541.00000 1832.00000
615.00000 1848.00000
619.00000 1822.00000
609.00000 1630.00000
1484.00000 1783.00000
921.00000 1879.00000
932.00000 1781.00000
939.00000 1701.00000
949.00000 1606.00000
1106.00000 1854.00000
1114.00000 1769.00000
1118.00000 1718.00000
1129.00000 1648.00000
1298.00000 1814.00000
1299.00000 1775.00000
1301.00000 1748.00000
1308.00000 1712.00000
790.00000 1618.00000
493.00000 1656.00000
IMAGE=20_P_21_01.jpg
ID=304
SCALE=0.032154
LM=25
244.00000 228.00000
257.00000 167.00000
293.00000 165.00000
369.00000 250.00000
544.00000 321.00000
649.00000 210.00000
448.00000 337.00000
523.00000 354.00000
523.00000 326.00000
514.00000 124.00000
1412.00000 230.00000
837.00000 391.00000
839.00000 280.00000
841.00000 195.00000
844.00000 91.00000
1006.00000 371.00000
1009.00000 268.00000
1011.00000 206.00000
1016.00000 108.00000
1219.00000 295.00000
1219.00000 249.00000
1220.00000 225.00000
1219.00000 179.00000
684.00000 110.00000
405.00000 148.00000
IMAGE=20_P_22_01.jpg
ID=305
SCALE=0.032154
LM=25
233.00000 326.00000
242.00000 267.00000
272.00000 258.00000
338.00000 337.00000
548.00000 390.00000
642.00000 275.00000
453.00000 424.00000
522.00000 428.00000
517.00000 404.00000
493.00000 193.00000
1390.00000 294.00000
823.00000 452.00000
829.00000 343.00000
832.00000 253.00000
837.00000 137.00000
1015.00000 435.00000
1016.00000 321.00000
1018.00000 256.00000
1021.00000 151.00000
1200.00000 372.00000
1201.00000 303.00000
1202.00000 268.00000
1205.00000 208.00000
707.00000 162.00000
378.00000 228.00000
IMAGE=20_P_23_01.jpg
ID=306
SCALE=0.032154
LM=25
125.00000 342.00000
137.00000 274.00000
169.00000 267.00000
220.00000 343.00000
413.00000 408.00000
521.00000 299.00000
308.00000 432.00000
402.00000 449.00000
399.00000 414.00000
379.00000 210.00000
1362.00000 343.00000
721.00000 481.00000
730.00000 371.00000
737.00000 282.00000
744.00000 174.00000
938.00000 444.00000
944.00000 347.00000
942.00000 295.00000
949.00000 201.00000
1157.00000 380.00000
1158.00000 340.00000
1159.00000 316.00000
1162.00000 276.00000
615.00000 189.00000
267.00000 247.00000
IMAGE=20_P_24_01.jpg
ID=307
SCALE=0.032154
LM=25
21.00000 855.00000
33.00000 792.00000
56.00000 776.00000
132.00000 860.00000
410.00000 906.00000
455.00000 787.00000
298.00000 956.00000
335.00000 961.00000
328.00000 919.00000
295.00000 698.00000
1305.00000 795.00000
670.00000 956.00000
671.00000 844.00000
672.00000 754.00000
677.00000 651.00000
876.00000 911.00000
879.00000 818.00000
881.00000 761.00000
882.00000 666.00000
1094.00000 850.00000
1092.00000 794.00000
1094.00000 774.00000
1096.00000 720.00000
501.00000 682.00000
173.00000 726.00000
IMAGE=24_P_1_01.jpg
ID=308
SCALE=0.032362
LM=25
332.00000 1132.00000
348.00000 1075.00000
368.00000 1066.00000
445.00000 1145.00000
689.00000 1244.00000
770.00000 1115.00000
551.00000 1265.00000
631.00000 1281.00000
630.00000 1229.00000
625.00000 1029.00000
1742.00000 1133.00000
1012.00000 1287.00000
1012.00000 1178.00000
1012.00000 1083.00000
1008.00000 984.00000
1261.00000 1250.00000
1266.00000 1144.00000
1267.00000 1093.00000
1272.00000 993.00000
1505.00000 1181.00000
1500.00000 1135.00000
1505.00000 1108.00000
1503.00000 1056.00000
864.00000 1008.00000
499.00000 1039.00000
IMAGE=24_P_2_01.jpg
ID=309
SCALE=0.032362
LM=25
75.00000 993.00000
88.00000 922.00000
123.00000 927.00000
189.00000 1021.00000
446.00000 1076.00000
511.00000 971.00000
305.00000 1097.00000
365.00000 1105.00000
368.00000 1067.00000
364.00000 865.00000
1332.00000 1063.00000
694.00000 1154.00000
706.00000 1056.00000
719.00000 959.00000
730.00000 851.00000
903.00000 1147.00000
913.00000 1053.00000
921.00000 989.00000
936.00000 891.00000
1121.00000 1106.00000
1125.00000 1055.00000
1130.00000 1027.00000
1137.00000 971.00000
619.00000 863.00000
247.00000 894.00000
IMAGE=24_P_3_01.jpg
ID=310
SCALE=0.032362
LM=25
87.00000 909.00000
98.00000 840.00000
135.00000 840.00000
196.00000 932.00000
426.00000 990.00000
521.00000 873.00000
291.00000 1006.00000
390.00000 1019.00000
388.00000 984.00000
377.00000 788.00000
1390.00000 886.00000
732.00000 1057.00000
735.00000 946.00000
738.00000 862.00000
737.00000 750.00000
957.00000 1016.00000
955.00000 927.00000
955.00000 872.00000
956.00000 776.00000
1167.00000 956.00000
1174.00000 909.00000
1174.00000 882.00000
1171.00000 834.00000
596.00000 764.00000
263.00000 799.00000
IMAGE=24_P_4_01.jpg
ID=311
SCALE=0.032362
LM=25
57.00000 1304.00000
69.00000 1246.00000
93.00000 1246.00000
150.00000 1320.00000
368.00000 1399.00000
423.00000 1299.00000
243.00000 1416.00000
297.00000 1426.00000
299.00000 1386.00000
296.00000 1207.00000
1136.00000 1347.00000
585.00000 1460.00000
594.00000 1367.00000
596.00000 1293.00000
606.00000 1203.00000
765.00000 1442.00000
775.00000 1359.00000
775.00000 1305.00000
786.00000 1229.00000
949.00000 1389.00000
953.00000 1347.00000
956.00000 1319.00000
968.00000 1276.00000
501.00000 1212.00000
214.00000 1210.00000
IMAGE=24_P_5_01.jpg
ID=312
SCALE=0.032257
LM=25
224.00000 1129.00000
234.00000 1071.00000
264.00000 1065.00000
339.00000 1156.00000
561.00000 1226.00000
632.00000 1118.00000
429.00000 1246.00000
505.00000 1255.00000
503.00000 1219.00000
501.00000 1025.00000
1398.00000 1221.00000
793.00000 1307.00000
804.00000 1208.00000
829.00000 1120.00000
846.00000 1013.00000
987.00000 1304.00000
1007.00000 1200.00000
1013.00000 1144.00000
1024.00000 1051.00000
1195.00000 1254.00000
1198.00000 1200.00000
1202.00000 1179.00000
1209.00000 1126.00000
719.00000 1022.00000
394.00000 1029.00000
IMAGE=24_P_6_01.jpg
ID=313
SCALE=0.032257
LM=25
97.00000 1168.00000
118.00000 1111.00000
144.00000 1098.00000
208.00000 1190.00000
473.00000 1281.00000
542.00000 1163.00000
350.00000 1300.00000
396.00000 1311.00000
393.00000 1264.00000
388.00000 1064.00000
1410.00000 1191.00000
757.00000 1355.00000
758.00000 1242.00000
766.00000 1154.00000
767.00000 1042.00000
974.00000 1319.00000
974.00000 1220.00000
977.00000 1166.00000
976.00000 1068.00000
1198.00000 1257.00000
1201.00000 1206.00000
1204.00000 1180.00000
1201.00000 1133.00000
619.00000 1056.00000
297.00000 1070.00000
IMAGE=24_P_7_01.jpg
ID=314
SCALE=0.032257
LM=25
102.00000 1210.00000
112.00000 1148.00000
138.00000 1145.00000
220.00000 1249.00000
468.00000 1307.00000
537.00000 1190.00000
312.00000 1325.00000
393.00000 1349.00000
390.00000 1301.00000
382.00000 1086.00000
1378.00000 1295.00000
731.00000 1393.00000
744.00000 1278.00000
763.00000 1191.00000
770.00000 1085.00000
949.00000 1367.00000
957.00000 1272.00000
965.00000 1217.00000
975.00000 1151.00000
1164.00000 1316.00000
1171.00000 1271.00000
1172.00000 1246.00000
1179.00000 1214.00000
612.00000 1090.00000
266.00000 1108.00000
IMAGE=24_P_8_01.jpg
ID=315
SCALE=0.032257
LM=25
126.00000 1055.00000
150.00000 998.00000
182.00000 1002.00000
274.00000 1095.00000
508.00000 1180.00000
590.00000 1069.00000
358.00000 1204.00000
428.00000 1225.00000
429.00000 1180.00000
439.00000 970.00000
1501.00000 1098.00000
815.00000 1265.00000
815.00000 1150.00000
821.00000 1056.00000
825.00000 944.00000
1045.00000 1224.00000
1052.00000 1114.00000
1051.00000 1059.00000
1054.00000 970.00000
1272.00000 1145.00000
1273.00000 1098.00000
1278.00000 1066.00000
1277.00000 1027.00000
681.00000 958.00000
333.00000 970.00000
IMAGE=24_P_9_01.jpg
ID=316
SCALE=0.032257
LM=25
347.00000 544.00000
342.00000 483.00000
371.00000 470.00000
471.00000 539.00000
764.00000 592.00000
822.00000 483.00000
585.00000 641.00000
672.00000 646.00000
668.00000 603.00000
648.00000 386.00000
1753.00000 511.00000
1048.00000 685.00000
1049.00000 565.00000
1053.00000 476.00000
1057.00000 374.00000
1285.00000 652.00000
1285.00000 551.00000
1291.00000 495.00000
1297.00000 402.00000
1521.00000 588.00000
1521.00000 533.00000
1523.00000 503.00000
1526.00000 454.00000
884.00000 375.00000
549.00000 396.00000
IMAGE=24_P_10_01.jpg
ID=317
SCALE=0.032257
LM=25
262.00000 1128.00000
268.00000 1074.00000
302.00000 1064.00000
373.00000 1158.00000
619.00000 1201.00000
688.00000 1084.00000
480.00000 1232.00000
561.00000 1240.00000
556.00000 1204.00000
546.00000 1012.00000
1568.00000 1117.00000
892.00000 1259.00000
899.00000 1154.00000
902.00000 1064.00000
908.00000 957.00000
1113.00000 1234.00000
1119.00000 1129.00000
1119.00000 1073.00000
1129.00000 972.00000
1344.00000 1168.00000
1346.00000 1111.00000
1347.00000 1091.00000
1346.00000 1037.00000
765.00000 975.00000
444.00000 1031.00000
IMAGE=24_P_11_01.jpg
ID=318
SCALE=0.032257
LM=25
90.00000 581.00000
115.00000 530.00000
143.00000 526.00000
206.00000 614.00000
470.00000 712.00000
558.00000 590.00000
304.00000 718.00000
401.00000 739.00000
402.00000 690.00000
413.00000 475.00000
1476.00000 656.00000
772.00000 791.00000
780.00000 677.00000
789.00000 578.00000
797.00000 476.00000
1002.00000 767.00000
1014.00000 663.00000
1015.00000 603.00000
1029.00000 528.00000
1240.00000 704.00000
1246.00000 655.00000
1245.00000 620.00000
1249.00000 592.00000
638.00000 486.00000
319.00000 487.00000
IMAGE=24_P_12_01.jpg
ID=319
SCALE=0.032257
LM=25
186.00000 658.00000
199.00000 601.00000
230.00000 588.00000
285.00000 679.00000
535.00000 736.00000
593.00000 635.00000
384.00000 765.00000
473.00000 777.00000
468.00000 741.00000
462.00000 561.00000
1422.00000 660.00000
805.00000 791.00000
808.00000 685.00000
813.00000 604.00000
814.00000 506.00000
1013.00000 752.00000
1013.00000 662.00000
1011.00000 607.00000
1012.00000 530.00000
1211.00000 697.00000
1216.00000 649.00000
1216.00000 629.00000
1216.00000 577.00000
649.00000 523.00000
326.00000 565.00000
IMAGE=24_P_13_01.jpg
ID=320
SCALE=0.032257
LM=25
57.00000 1044.00000
79.00000 991.00000
109.00000 982.00000
169.00000 1075.00000
399.00000 1143.00000
476.00000 1037.00000
266.00000 1163.00000
338.00000 1180.00000
338.00000 1135.00000
343.00000 933.00000
1328.00000 1101.00000
677.00000 1216.00000
684.00000 1111.00000
696.00000 1030.00000
705.00000 924.00000
895.00000 1189.00000
897.00000 1099.00000
904.00000 1042.00000
910.00000 955.00000
1110.00000 1133.00000
1110.00000 1091.00000
1112.00000 1068.00000
1117.00000 1021.00000
572.00000 930.00000
210.00000 958.00000
IMAGE=24_P_14_01.jpg
ID=321
SCALE=0.032257
LM=25
268.00000 429.00000
287.00000 370.00000
309.00000 365.00000
373.00000 439.00000
613.00000 491.00000
679.00000 383.00000
484.00000 527.00000
555.00000 530.00000
553.00000 491.00000
538.00000 291.00000
1554.00000 403.00000
896.00000 549.00000
896.00000 447.00000
900.00000 358.00000
901.00000 256.00000
1112.00000 510.00000
1114.00000 427.00000
1117.00000 373.00000
1119.00000 291.00000
1335.00000 445.00000
1336.00000 415.00000
1336.00000 394.00000
1336.00000 347.00000
757.00000 271.00000
410.00000 336.00000
IMAGE=24_P_15_01.jpg
ID=322
SCALE=0.032257
LM=25
445.00000 1185.00000
443.00000 1115.00000
469.00000 1106.00000
564.00000 1177.00000
802.00000 1256.00000
859.00000 1134.00000
655.00000 1278.00000
733.00000 1288.00000
727.00000 1240.00000
704.00000 1050.00000
1697.00000 1206.00000
1054.00000 1311.00000
1065.00000 1217.00000
1074.00000 1129.00000
1081.00000 1032.00000
1273.00000 1298.00000
1277.00000 1208.00000
1284.00000 1153.00000
1293.00000 1073.00000
1484.00000 1253.00000
1485.00000 1208.00000
1489.00000 1182.00000
1489.00000 1142.00000
933.00000 1035.00000
571.00000 1071.00000
IMAGE=24_P_16_01.jpg
ID=323
SCALE=0.032257
LM=25
68.00000 632.00000
79.00000 581.00000
107.00000 576.00000
170.00000 663.00000
375.00000 712.00000
454.00000 612.00000
258.00000 738.00000
336.00000 749.00000
333.00000 712.00000
329.00000 546.00000
1268.00000 690.00000
644.00000 777.00000
655.00000 677.00000
668.00000 598.00000
677.00000 504.00000
849.00000 754.00000
860.00000 669.00000
864.00000 617.00000
873.00000 539.00000
1062.00000 707.00000
1066.00000 669.00000
1069.00000 650.00000
1073.00000 611.00000
518.00000 516.00000
209.00000 552.00000
IMAGE=24_P_17_01.jpg
ID=324
SCALE=0.032257
LM=25
51.00000 1316.00000
63.00000 1256.00000
94.00000 1250.00000
157.00000 1334.00000
383.00000 1412.00000
484.00000 1299.00000
249.00000 1432.00000
344.00000 1452.00000
340.00000 1407.00000
336.00000 1204.00000
1356.00000 1380.00000
688.00000 1499.00000
696.00000 1389.00000
708.00000 1300.00000
717.00000 1187.00000
914.00000 1474.00000
922.00000 1373.00000
926.00000 1321.00000
934.00000 1231.00000
1136.00000 1415.00000
1139.00000 1370.00000
1142.00000 1348.00000
1148.00000 1298.00000
564.00000 1198.00000
212.00000 1224.00000
IMAGE=24_P_18_01.jpg
ID=325
SCALE=0.032257
LM=25
266.00000 1253.00000
280.00000 1204.00000
302.00000 1200.00000
380.00000 1290.00000
614.00000 1359.00000
687.00000 1243.00000
479.00000 1373.00000
549.00000 1390.00000
549.00000 1350.00000
546.00000 1156.00000
1475.00000 1316.00000
876.00000 1420.00000
887.00000 1316.00000
892.00000 1226.00000
907.00000 1127.00000
1077.00000 1388.00000
1085.00000 1297.00000
1092.00000 1246.00000
1103.00000 1161.00000
1309.00000 1328.00000
1313.00000 1302.00000
1315.00000 1284.00000
1318.00000 1246.00000
763.00000 1139.00000
408.00000 1170.00000
IMAGE=24_P_19_01.jpg
ID=326
SCALE=0.032257
LM=25
207.00000 898.00000
225.00000 856.00000
255.00000 843.00000
318.00000 930.00000
566.00000 997.00000
655.00000 889.00000
419.00000 1026.00000
504.00000 1046.00000
504.00000 995.00000
502.00000 801.00000
1513.00000 1006.00000
845.00000 1101.00000
862.00000 988.00000
875.00000 895.00000
893.00000 789.00000
1068.00000 1075.00000
1076.00000 987.00000
1083.00000 931.00000
1095.00000 840.00000
1293.00000 1034.00000
1298.00000 996.00000
1300.00000 967.00000
1304.00000 930.00000
716.00000 775.00000
384.00000 824.00000
IMAGE=24_P_20_01.jpg
ID=327
SCALE=0.032257
LM=25
418.00000 772.00000
431.00000 717.00000
456.00000 707.00000
531.00000 781.00000
781.00000 834.00000
825.00000 739.00000
624.00000 867.00000
729.00000 879.00000
726.00000 843.00000
714.00000 658.00000
1592.00000 741.00000
1021.00000 887.00000
1020.00000 804.00000
1021.00000 722.00000
1018.00000 624.00000
1211.00000 863.00000
1215.00000 803.00000
1214.00000 744.00000
1214.00000 701.00000
1405.00000 812.00000
1404.00000 774.00000
1406.00000 754.00000
1403.00000 730.00000
974.00000 623.00000
552.00000 678.00000
IMAGE=24_P_21_01.jpg
ID=328
SCALE=0.032050
LM=25
272.00000 591.00000
288.00000 537.00000
311.00000 525.00000
384.00000 619.00000
637.00000 674.00000
697.00000 559.00000
492.00000 702.00000
565.00000 718.00000
562.00000 671.00000
548.00000 465.00000
1513.00000 665.00000
875.00000 750.00000
889.00000 648.00000
907.00000 562.00000
916.00000 461.00000
1083.00000 733.00000
1093.00000 642.00000
1102.00000 589.00000
1113.00000 504.00000
1299.00000 692.00000
1304.00000 646.00000
1306.00000 624.00000
1319.00000 574.00000
776.00000 461.00000
420.00000 491.00000
IMAGE=24_P_22_01(ACT_P).jpg
ID=329
SCALE=0.032050
LM=25
33.00000 870.00000
41.00000 820.00000
69.00000 807.00000
156.00000 887.00000
390.00000 932.00000
454.00000 814.00000
249.00000 974.00000
332.00000 983.00000
326.00000 939.00000
303.00000 737.00000
1252.00000 770.00000
730.00000 969.00000
728.00000 861.00000
720.00000 777.00000
717.00000 677.00000
907.00000 911.00000
899.00000 820.00000
899.00000 768.00000
889.00000 690.00000
1075.00000 836.00000
1073.00000 790.00000
1072.00000 765.00000
1071.00000 726.00000
530.00000 700.00000
197.00000 758.00000
IMAGE=24_P_23_01(ACT_P).jpg
ID=330
SCALE=0.032050
LM=25
150.00000 1117.00000
164.00000 1063.00000
186.00000 1044.00000
263.00000 1138.00000
513.00000 1193.00000
577.00000 1075.00000
375.00000 1224.00000
447.00000 1233.00000
444.00000 1198.00000
431.00000 991.00000
1423.00000 1088.00000
784.00000 1255.00000
786.00000 1144.00000
789.00000 1056.00000
792.00000 954.00000
990.00000 1205.00000
995.00000 1117.00000
997.00000 1055.00000
996.00000 966.00000
1213.00000 1136.00000
1216.00000 1090.00000
1215.00000 1066.00000
1214.00000 1018.00000
643.00000 975.00000
313.00000 1013.00000
IMAGE=24_P_24_01.jpg
ID=331
SCALE=0.032050
LM=25
156.00000 1200.00000
184.00000 1141.00000
201.00000 1136.00000
288.00000 1232.00000
551.00000 1289.00000
611.00000 1179.00000
379.00000 1316.00000
470.00000 1332.00000
470.00000 1304.00000
459.00000 1069.00000
1471.00000 1203.00000
818.00000 1360.00000
823.00000 1248.00000
824.00000 1165.00000
831.00000 1054.00000
1035.00000 1317.00000
1038.00000 1225.00000
1040.00000 1174.00000
1044.00000 1092.00000
1253.00000 1241.00000
1256.00000 1205.00000
1259.00000 1183.00000
1261.00000 1145.00000
681.00000 1060.00000
307.00000 1102.00000
IMAGE=28_P_1_01.jpg
ID=332
SCALE=0.032358
LM=25
126.00000 693.00000
145.00000 643.00000
165.00000 634.00000
243.00000 700.00000
490.00000 774.00000
557.00000 659.00000
340.00000 799.00000
422.00000 805.00000
420.00000 787.00000
407.00000 572.00000
1376.00000 655.00000
762.00000 820.00000
761.00000 722.00000
761.00000 636.00000
761.00000 541.00000
967.00000 790.00000
968.00000 697.00000
968.00000 650.00000
968.00000 559.00000
1174.00000 720.00000
1172.00000 676.00000
1172.00000 656.00000
1170.00000 608.00000
623.00000 560.00000
260.00000 594.00000
IMAGE=28_P_2_01.jpg
ID=333
SCALE=0.032362
LM=25
318.00000 801.00000
346.00000 745.00000
364.00000 743.00000
460.00000 819.00000
730.00000 896.00000
799.00000 773.00000
558.00000 920.00000
656.00000 932.00000
654.00000 913.00000
636.00000 673.00000
1695.00000 822.00000
1015.00000 978.00000
1020.00000 859.00000
1028.00000 764.00000
1036.00000 648.00000
1241.00000 945.00000
1248.00000 844.00000
1250.00000 787.00000
1254.00000 687.00000
1469.00000 880.00000
1472.00000 833.00000
1474.00000 809.00000
1477.00000 760.00000
876.00000 659.00000
511.00000 688.00000
IMAGE=28_P_3_01.jpg
ID=334
SCALE=0.032362
LM=25
206.00000 999.00000
235.00000 947.00000
253.00000 943.00000
317.00000 1022.00000
596.00000 1069.00000
622.00000 968.00000
415.00000 1106.00000
498.00000 1112.00000
498.00000 1091.00000
476.00000 883.00000
1431.00000 1012.00000
813.00000 1141.00000
820.00000 1043.00000
824.00000 961.00000
832.00000 857.00000
1021.00000 1104.00000
1025.00000 1022.00000
1027.00000 974.00000
1033.00000 896.00000
1225.00000 1047.00000
1229.00000 1009.00000
1229.00000 989.00000
1233.00000 953.00000
689.00000 866.00000
352.00000 904.00000
IMAGE=28_P_4_01.jpg
ID=335
SCALE=0.032362
LM=25
207.00000 1006.00000
236.00000 962.00000
254.00000 950.00000
326.00000 1047.00000
600.00000 1099.00000
649.00000 985.00000
425.00000 1129.00000
512.00000 1138.00000
512.00000 1115.00000
499.00000 902.00000
1512.00000 961.00000
870.00000 1146.00000
869.00000 1039.00000
863.00000 946.00000
859.00000 839.00000
1084.00000 1103.00000
1080.00000 1003.00000
1078.00000 947.00000
1075.00000 848.00000
1297.00000 1033.00000
1295.00000 983.00000
1295.00000 959.00000
1294.00000 903.00000
715.00000 876.00000
352.00000 921.00000
IMAGE=28_P_5_01.jpg
ID=336
SCALE=0.032362
LM=25
215.00000 715.00000
236.00000 665.00000
259.00000 653.00000
334.00000 736.00000
591.00000 809.00000
679.00000 677.00000
446.00000 833.00000
543.00000 850.00000
542.00000 824.00000
517.00000 579.00000
1610.00000 678.00000
913.00000 875.00000
915.00000 756.00000
913.00000 660.00000
914.00000 537.00000
1146.00000 829.00000
1146.00000 726.00000
1145.00000 667.00000
1146.00000 567.00000
1379.00000 748.00000
1379.00000 701.00000
1379.00000 676.00000
1380.00000 636.00000
763.00000 554.00000
346.00000 613.00000
IMAGE=28_P_6_01.jpg
ID=337
SCALE=0.032362
LM=25
221.00000 1131.00000
246.00000 1081.00000
263.00000 1077.00000
346.00000 1153.00000
592.00000 1200.00000
642.00000 1088.00000
428.00000 1228.00000
513.00000 1236.00000
512.00000 1213.00000
490.00000 1000.00000
1459.00000 1053.00000
852.00000 1246.00000
847.00000 1148.00000
846.00000 1064.00000
844.00000 960.00000
1057.00000 1196.00000
1053.00000 1111.00000
1052.00000 1061.00000
1048.00000 986.00000
1259.00000 1125.00000
1259.00000 1079.00000
1257.00000 1059.00000
1256.00000 1015.00000
707.00000 977.00000
373.00000 1029.00000
IMAGE=28_P_7_01.jpg
ID=338
SCALE=0.032362
LM=25
91.00000 708.00000
108.00000 660.00000
138.00000 646.00000
207.00000 729.00000
490.00000 813.00000
551.00000 700.00000
307.00000 832.00000
404.00000 853.00000
404.00000 821.00000
400.00000 592.00000
1501.00000 702.00000
791.00000 890.00000
792.00000 780.00000
793.00000 682.00000
790.00000 565.00000
1028.00000 849.00000
1029.00000 754.00000
1028.00000 693.00000
1032.00000 601.00000
1269.00000 777.00000
1266.00000 728.00000
1267.00000 698.00000
1268.00000 658.00000
645.00000 584.00000
245.00000 609.00000
IMAGE=28_P_8_01.jpg
ID=339
SCALE=0.032362
LM=25
210.00000 1097.00000
235.00000 1046.00000
250.00000 1037.00000
336.00000 1135.00000
561.00000 1203.00000
649.00000 1069.00000
454.00000 1226.00000
512.00000 1237.00000
510.00000 1221.00000
494.00000 979.00000
1538.00000 1117.00000
860.00000 1254.00000
867.00000 1151.00000
871.00000 1054.00000
878.00000 955.00000
1089.00000 1217.00000
1093.00000 1127.00000
1097.00000 1073.00000
1103.00000 990.00000
1311.00000 1160.00000
1315.00000 1119.00000
1315.00000 1094.00000
1319.00000 1054.00000
739.00000 959.00000
386.00000 999.00000
IMAGE=28_P_9_01.jpg
ID=340
SCALE=0.032362
LM=25
20.00000 1115.00000
47.00000 1072.00000
64.00000 1064.00000
121.00000 1153.00000
390.00000 1249.00000
416.00000 1152.00000
200.00000 1249.00000
270.00000 1275.00000
271.00000 1256.00000
291.00000 1036.00000
1245.00000 1262.00000
604.00000 1347.00000
618.00000 1242.00000
628.00000 1164.00000
643.00000 1065.00000
816.00000 1330.00000
827.00000 1244.00000
831.00000 1200.00000
844.00000 1122.00000
1035.00000 1289.00000
1039.00000 1249.00000
1041.00000 1231.00000
1047.00000 1195.00000
519.00000 1057.00000
181.00000 1043.00000
IMAGE=28_P_10_01.jpg
ID=341
SCALE=0.032362
LM=25
198.00000 1185.00000
214.00000 1132.00000
236.00000 1129.00000
306.00000 1200.00000
518.00000 1259.00000
561.00000 1166.00000
382.00000 1275.00000
446.00000 1285.00000
446.00000 1271.00000
437.00000 1081.00000
1285.00000 1175.00000
743.00000 1305.00000
744.00000 1225.00000
744.00000 1155.00000
746.00000 1079.00000
921.00000 1267.00000
923.00000 1200.00000
926.00000 1158.00000
926.00000 1091.00000
1105.00000 1219.00000
1105.00000 1178.00000
1106.00000 1162.00000
1107.00000 1136.00000
631.00000 1089.00000
328.00000 1094.00000
IMAGE=28_P_11_01.jpg
ID=342
SCALE=0.032362
LM=25
162.00000 1121.00000
193.00000 1069.00000
211.00000 1066.00000
273.00000 1145.00000
538.00000 1224.00000
580.00000 1123.00000
359.00000 1240.00000
438.00000 1255.00000
439.00000 1240.00000
441.00000 1020.00000
1410.00000 1122.00000
786.00000 1292.00000
787.00000 1192.00000
788.00000 1107.00000
789.00000 1001.00000
993.00000 1247.00000
995.00000 1161.00000
995.00000 1113.00000
995.00000 1033.00000
1201.00000 1181.00000
1200.00000 1137.00000
1202.00000 1111.00000
1202.00000 1071.00000
650.00000 1012.00000
319.00000 1031.00000
IMAGE=28_P_12_01.jpg
ID=343
SCALE=0.032362
LM=25
323.00000 1145.00000
353.00000 1094.00000
374.00000 1083.00000
449.00000 1179.00000
719.00000 1246.00000
734.00000 1154.00000
519.00000 1268.00000
592.00000 1286.00000
593.00000 1265.00000
603.00000 1053.00000
1549.00000 1234.00000
921.00000 1331.00000
929.00000 1243.00000
939.00000 1155.00000
949.00000 1066.00000
1128.00000 1317.00000
1136.00000 1237.00000
1139.00000 1188.00000
1149.00000 1108.00000
1339.00000 1290.00000
1343.00000 1235.00000
1346.00000 1207.00000
1351.00000 1170.00000
828.00000 1062.00000
466.00000 1070.00000
IMAGE=28_P_13_01.jpg
ID=344
SCALE=0.032362
LM=25
197.00000 835.00000
233.00000 787.00000
248.00000 785.00000
315.00000 872.00000
568.00000 955.00000
614.00000 861.00000
388.00000 960.00000
468.00000 981.00000
469.00000 956.00000
483.00000 760.00000
1392.00000 979.00000
784.00000 1045.00000
800.00000 947.00000
811.00000 871.00000
827.00000 768.00000
986.00000 1029.00000
999.00000 950.00000
1006.00000 902.00000
1020.00000 821.00000
1189.00000 998.00000
1196.00000 957.00000
1198.00000 937.00000
1205.00000 896.00000
678.00000 769.00000
377.00000 761.00000
IMAGE=28_P_14_01.jpg
ID=345
SCALE=0.032362
LM=25
68.00000 970.00000
83.00000 917.00000
104.00000 905.00000
193.00000 985.00000
473.00000 1054.00000
558.00000 948.00000
295.00000 1077.00000
412.00000 1100.00000
412.00000 1064.00000
401.00000 843.00000
1460.00000 1007.00000
774.00000 1146.00000
781.00000 1037.00000
786.00000 947.00000
795.00000 833.00000
999.00000 1118.00000
1003.00000 1031.00000
1009.00000 973.00000
1014.00000 882.00000
1230.00000 1072.00000
1234.00000 1028.00000
1235.00000 1000.00000
1238.00000 958.00000
626.00000 838.00000
202.00000 868.00000
IMAGE=28_P_15_01.jpg
ID=346
SCALE=0.032362
LM=25
189.00000 1005.00000
216.00000 953.00000
234.00000 947.00000
306.00000 1027.00000
594.00000 1068.00000
638.00000 957.00000
418.00000 1107.00000
503.00000 1110.00000
501.00000 1088.00000
474.00000 868.00000
1557.00000 1002.00000
859.00000 1133.00000
865.00000 1027.00000
871.00000 938.00000
875.00000 839.00000
1089.00000 1099.00000
1095.00000 1012.00000
1098.00000 964.00000
1103.00000 879.00000
1325.00000 1047.00000
1327.00000 1004.00000
1327.00000 986.00000
1329.00000 944.00000
707.00000 855.00000
331.00000 908.00000
IMAGE=28_P_16_01.jpg
ID=347
SCALE=0.032362
LM=25
245.00000 923.00000
269.00000 869.00000
286.00000 863.00000
364.00000 929.00000
614.00000 991.00000
665.00000 884.00000
466.00000 1023.00000
539.00000 1027.00000
538.00000 1013.00000
517.00000 794.00000
1483.00000 939.00000
859.00000 1053.00000
867.00000 955.00000
872.00000 870.00000
881.00000 768.00000
1069.00000 1020.00000
1074.00000 933.00000
1077.00000 888.00000
1083.00000 811.00000
1278.00000 971.00000
1279.00000 929.00000
1280.00000 911.00000
1284.00000 873.00000
739.00000 783.00000
391.00000 819.00000
IMAGE=28_P_17_01.jpg
ID=348
SCALE=0.032362
LM=25
158.00000 971.00000
179.00000 918.00000
197.00000 914.00000
289.00000 981.00000
569.00000 1025.00000
618.00000 907.00000
388.00000 1066.00000
485.00000 1071.00000
482.00000 1055.00000
451.00000 813.00000
1479.00000 903.00000
838.00000 1088.00000
838.00000 975.00000
836.00000 891.00000
834.00000 776.00000
1052.00000 1031.00000
1052.00000 941.00000
1051.00000 891.00000
1051.00000 814.00000
1264.00000 961.00000
1265.00000 916.00000
1264.00000 899.00000
1266.00000 858.00000
684.00000 801.00000
336.00000 840.00000
IMAGE=28_P_18_01.jpg
ID=349
SCALE=0.032466
LM=25
173.00000 1158.00000
200.00000 1104.00000
219.00000 1097.00000
290.00000 1185.00000
576.00000 1228.00000
605.00000 1119.00000
357.00000 1262.00000
476.00000 1283.00000
473.00000 1256.00000
453.00000 1022.00000
1495.00000 1151.00000
818.00000 1310.00000
823.00000 1198.00000
825.00000 1113.00000
829.00000 996.00000
1041.00000 1261.00000
1045.00000 1170.00000
1049.00000 1123.00000
1051.00000 1037.00000
1271.00000 1196.00000
1272.00000 1158.00000
1272.00000 1134.00000
1272.00000 1091.00000
686.00000 1009.00000
343.00000 1044.00000
IMAGE=28_P_19_01.jpg
ID=350
SCALE=0.032466
LM=25
288.00000 1036.00000
314.00000 979.00000
333.00000 968.00000
411.00000 1059.00000
729.00000 1120.00000
752.00000 1021.00000
525.00000 1170.00000
603.00000 1187.00000
603.00000 1169.00000
593.00000 900.00000
1704.00000 1013.00000
1000.00000 1223.00000
1000.00000 1092.00000
998.00000 996.00000
997.00000 873.00000
1239.00000 1153.00000
1237.00000 1053.00000
1237.00000 994.00000
1234.00000 897.00000
1471.00000 1062.00000
1474.00000 1021.00000
1474.00000 998.00000
1473.00000 955.00000
839.00000 892.00000
465.00000 921.00000
IMAGE=28_P_20_01.jpg
ID=351
SCALE=0.032466
LM=25
78.00000 754.00000
93.00000 701.00000
106.00000 688.00000
204.00000 753.00000
485.00000 805.00000
521.00000 678.00000
317.00000 847.00000
404.00000 857.00000
398.00000 826.00000
358.00000 595.00000
1370.00000 799.00000
705.00000 897.00000
722.00000 776.00000
739.00000 679.00000
752.00000 568.00000
924.00000 881.00000
938.00000 771.00000
948.00000 707.00000
965.00000 609.00000
1152.00000 816.00000
1159.00000 771.00000
1163.00000 747.00000
1170.00000 703.00000
608.00000 568.00000
245.00000 620.00000
IMAGE=28_P_21_01.jpg
ID=352
SCALE=0.032466
LM=25
157.00000 867.00000
179.00000 817.00000
198.00000 805.00000
276.00000 883.00000
570.00000 959.00000
614.00000 840.00000
394.00000 994.00000
476.00000 1007.00000
476.00000 977.00000
460.00000 726.00000
1558.00000 857.00000
847.00000 1045.00000
849.00000 919.00000
851.00000 831.00000
852.00000 706.00000
1082.00000 997.00000
1084.00000 898.00000
1085.00000 841.00000
1088.00000 740.00000
1323.00000 922.00000
1321.00000 879.00000
1321.00000 852.00000
1324.00000 810.00000
706.00000 717.00000
335.00000 751.00000
IMAGE=28_P_22_01.jpg
ID=353
SCALE=0.032358
LM=25
249.00000 749.00000
273.00000 690.00000
291.00000 689.00000
379.00000 764.00000
647.00000 845.00000
680.00000 741.00000
469.00000 868.00000
540.00000 881.00000
540.00000 861.00000
534.00000 641.00000
1511.00000 789.00000
880.00000 920.00000
885.00000 821.00000
890.00000 735.00000
896.00000 631.00000
1089.00000 891.00000
1096.00000 796.00000
1100.00000 745.00000
1105.00000 655.00000
1302.00000 829.00000
1304.00000 782.00000
1306.00000 759.00000
1308.00000 711.00000
768.00000 638.00000
424.00000 652.00000
IMAGE=28_P_23_01.jpg
ID=354
SCALE=0.032358
LM=25
302.00000 1092.00000
319.00000 1041.00000
337.00000 1025.00000
423.00000 1096.00000
729.00000 1115.00000
752.00000 995.00000
547.00000 1172.00000
636.00000 1178.00000
629.00000 1148.00000
580.00000 926.00000
1650.00000 1035.00000
967.00000 1198.00000
973.00000 1072.00000
978.00000 975.00000
982.00000 861.00000
1195.00000 1153.00000
1199.00000 1050.00000
1203.00000 993.00000
1207.00000 902.00000
1422.00000 1081.00000
1423.00000 1036.00000
1425.00000 1014.00000
1428.00000 971.00000
840.00000 876.00000
462.00000 961.00000
IMAGE=28_P_24_01.jpg
ID=355
SCALE=0.032358
LM=25
132.00000 616.00000
158.00000 561.00000
185.00000 552.00000
240.00000 639.00000
515.00000 691.00000
554.00000 593.00000
339.00000 717.00000
420.00000 731.00000
420.00000 709.00000
408.00000 502.00000
1325.00000 609.00000
747.00000 768.00000
749.00000 661.00000
754.00000 579.00000
755.00000 471.00000
939.00000 730.00000
942.00000 636.00000
942.00000 588.00000
942.00000 498.00000
1137.00000 664.00000
1138.00000 621.00000
1138.00000 600.00000
1139.00000 554.00000
621.00000 481.00000
259.00000 534.00000
IMAGE=32_P_1_01.jpg
ID=356
SCALE=0.032051
LM=25
207.00000 1147.00000
230.00000 1106.00000
251.00000 1096.00000
314.00000 1179.00000
591.00000 1244.00000
632.00000 1148.00000
409.00000 1269.00000
490.00000 1285.00000
491.00000 1252.00000
491.00000 1060.00000
1405.00000 1229.00000
809.00000 1315.00000
819.00000 1219.00000
829.00000 1141.00000
841.00000 1040.00000
1009.00000 1285.00000
1019.00000 1205.00000
1022.00000 1158.00000
1029.00000 1089.00000
1211.00000 1239.00000
1214.00000 1208.00000
1217.00000 1188.00000
1221.00000 1151.00000
695.00000 1048.00000
325.00000 1080.00000
IMAGE=32_P_2_01.jpg
ID=357
SCALE=0.032051
LM=25
353.00000 1223.00000
376.00000 1177.00000
394.00000 1166.00000
461.00000 1258.00000
748.00000 1316.00000
780.00000 1223.00000
554.00000 1342.00000
645.00000 1360.00000
645.00000 1331.00000
644.00000 1123.00000
1603.00000 1252.00000
978.00000 1396.00000
980.00000 1296.00000
984.00000 1216.00000
985.00000 1115.00000
1190.00000 1360.00000
1191.00000 1283.00000
1192.00000 1234.00000
1192.00000 1148.00000
1396.00000 1307.00000
1394.00000 1268.00000
1394.00000 1246.00000
1396.00000 1212.00000
863.00000 1109.00000
502.00000 1135.00000
IMAGE=32_P_3_01.jpg
ID=358
SCALE=0.032051
LM=25
279.00000 662.00000
307.00000 617.00000
330.00000 607.00000
395.00000 699.00000
688.00000 772.00000
735.00000 675.00000
490.00000 797.00000
582.00000 817.00000
582.00000 801.00000
588.00000 572.00000
1505.00000 712.00000
919.00000 849.00000
925.00000 744.00000
929.00000 668.00000
934.00000 567.00000
1117.00000 819.00000
1119.00000 730.00000
1122.00000 681.00000
1124.00000 594.00000
1310.00000 769.00000
1312.00000 720.00000
1317.00000 693.00000
1318.00000 654.00000
784.00000 579.00000
415.00000 589.00000
IMAGE=32_P_4_01.jpg
ID=359
SCALE=0.032467
LM=25
315.00000 883.00000
336.00000 843.00000
360.00000 834.00000
428.00000 919.00000
688.00000 985.00000
722.00000 885.00000
500.00000 1011.00000
586.00000 1030.00000
586.00000 1005.00000
587.00000 799.00000
1503.00000 978.00000
902.00000 1054.00000
913.00000 962.00000
926.00000 870.00000
934.00000 781.00000
1103.00000 1033.00000
1115.00000 947.00000
1119.00000 897.00000
1130.00000 818.00000
1306.00000 991.00000
1312.00000 954.00000
1315.00000 930.00000
1322.00000 889.00000
785.00000 782.00000
461.00000 816.00000
IMAGE=32_P_5_01.jpg
ID=360
SCALE=0.032467
LM=25
337.00000 718.00000
359.00000 670.00000
383.00000 660.00000
476.00000 725.00000
758.00000 780.00000
809.00000 669.00000
573.00000 821.00000
675.00000 828.00000
669.00000 792.00000
643.00000 577.00000
1669.00000 740.00000
1012.00000 855.00000
1021.00000 757.00000
1027.00000 662.00000
1036.00000 562.00000
1235.00000 828.00000
1242.00000 741.00000
1246.00000 691.00000
1253.00000 601.00000
1454.00000 785.00000
1457.00000 742.00000
1458.00000 720.00000
1462.00000 671.00000
854.00000 566.00000
495.00000 603.00000
IMAGE=32_P_6_01.jpg
ID=361
SCALE=0.032467
LM=25
295.00000 1183.00000
317.00000 1137.00000
334.00000 1128.00000
399.00000 1205.00000
645.00000 1266.00000
674.00000 1168.00000
469.00000 1282.00000
558.00000 1299.00000
558.00000 1276.00000
551.00000 1086.00000
1393.00000 1235.00000
845.00000 1325.00000
853.00000 1236.00000
861.00000 1155.00000
868.00000 1072.00000
1029.00000 1300.00000
1037.00000 1221.00000
1040.00000 1177.00000
1047.00000 1109.00000
1213.00000 1263.00000
1216.00000 1225.00000
1218.00000 1204.00000
1222.00000 1169.00000
718.00000 1080.00000
440.00000 1099.00000
IMAGE=32_P_7_01.jpg
ID=362
SCALE=0.032467
LM=25
182.00000 733.00000
207.00000 688.00000
226.00000 678.00000
300.00000 760.00000
598.00000 798.00000
618.00000 700.00000
397.00000 838.00000
485.00000 849.00000
483.00000 818.00000
464.00000 625.00000
1447.00000 634.00000
846.00000 860.00000
837.00000 755.00000
830.00000 670.00000
820.00000 570.00000
1052.00000 811.00000
1043.00000 720.00000
1039.00000 668.00000
1032.00000 578.00000
1252.00000 725.00000
1246.00000 678.00000
1244.00000 655.00000
1241.00000 612.00000
660.00000 600.00000
342.00000 649.00000
IMAGE=32_P_8_01.jpg
ID=363
SCALE=0.032467
LM=25
143.00000 1328.00000
169.00000 1275.00000
185.00000 1272.00000
252.00000 1354.00000
509.00000 1405.00000
535.00000 1322.00000
336.00000 1430.00000
412.00000 1446.00000
411.00000 1434.00000
406.00000 1233.00000
1284.00000 1397.00000
711.00000 1480.00000
720.00000 1391.00000
728.00000 1313.00000
737.00000 1227.00000
905.00000 1455.00000
913.00000 1376.00000
918.00000 1332.00000
926.00000 1261.00000
1098.00000 1414.00000
1101.00000 1380.00000
1103.00000 1361.00000
1107.00000 1317.00000
591.00000 1231.00000
298.00000 1242.00000
IMAGE=32_P_9_01.jpg
ID=364
SCALE=0.032467
LM=25
142.00000 1394.00000
169.00000 1350.00000
188.00000 1343.00000
264.00000 1428.00000
514.00000 1484.00000
578.00000 1386.00000
347.00000 1499.00000
436.00000 1513.00000
435.00000 1498.00000
430.00000 1294.00000
1373.00000 1447.00000
763.00000 1554.00000
769.00000 1458.00000
778.00000 1378.00000
784.00000 1283.00000
968.00000 1531.00000
974.00000 1446.00000
977.00000 1400.00000
980.00000 1318.00000
1170.00000 1484.00000
1172.00000 1443.00000
1174.00000 1423.00000
1177.00000 1373.00000
642.00000 1284.00000
291.00000 1309.00000
IMAGE=32_P_10_01.jpg
ID=365
SCALE=0.032467
LM=25
139.00000 1215.00000
165.00000 1167.00000
187.00000 1162.00000
250.00000 1241.00000
490.00000 1299.00000
526.00000 1212.00000
331.00000 1325.00000
404.00000 1337.00000
405.00000 1322.00000
403.00000 1118.00000
1271.00000 1214.00000
714.00000 1363.00000
717.00000 1275.00000
716.00000 1199.00000
716.00000 1105.00000
901.00000 1320.00000
902.00000 1247.00000
902.00000 1204.00000
902.00000 1136.00000
1086.00000 1254.00000
1086.00000 1224.00000
1087.00000 1206.00000
1086.00000 1174.00000
593.00000 1113.00000
285.00000 1135.00000
IMAGE=32_P_11_01.jpg
ID=366
SCALE=0.032467
LM=25
67.00000 1250.00000
92.00000 1199.00000
114.00000 1192.00000
186.00000 1272.00000
433.00000 1346.00000
469.00000 1250.00000
264.00000 1362.00000
336.00000 1376.00000
336.00000 1360.00000
335.00000 1147.00000
1187.00000 1324.00000
633.00000 1417.00000
642.00000 1324.00000
650.00000 1252.00000
662.00000 1158.00000
817.00000 1393.00000
825.00000 1314.00000
829.00000 1270.00000
841.00000 1191.00000
1002.00000 1354.00000
1006.00000 1310.00000
1009.00000 1292.00000
1014.00000 1252.00000
520.00000 1162.00000
203.00000 1166.00000
IMAGE=32_P_12_01.jpg
ID=367
SCALE=0.032467
LM=25
127.00000 1049.00000
152.00000 1001.00000
171.00000 989.00000
248.00000 1066.00000
513.00000 1108.00000
594.00000 991.00000
376.00000 1151.00000
460.00000 1156.00000
453.00000 1122.00000
427.00000 907.00000
1453.00000 1047.00000
804.00000 1168.00000
810.00000 1058.00000
817.00000 971.00000
822.00000 858.00000
1019.00000 1124.00000
1026.00000 1031.00000
1029.00000 982.00000
1034.00000 895.00000
1242.00000 1074.00000
1242.00000 1033.00000
1242.00000 1003.00000
1244.00000 963.00000
645.00000 877.00000
268.00000 946.00000
IMAGE=32_P_13_01.jpg
ID=368
SCALE=0.032467
LM=25
144.00000 1136.00000
168.00000 1088.00000
194.00000 1078.00000
258.00000 1162.00000
545.00000 1223.00000
579.00000 1127.00000
361.00000 1248.00000
445.00000 1257.00000
445.00000 1243.00000
436.00000 1028.00000
1377.00000 1220.00000
762.00000 1310.00000
774.00000 1211.00000
782.00000 1129.00000
794.00000 1029.00000
968.00000 1287.00000
979.00000 1208.00000
985.00000 1157.00000
993.00000 1078.00000
1176.00000 1247.00000
1181.00000 1207.00000
1184.00000 1187.00000
1190.00000 1141.00000
642.00000 1032.00000
294.00000 1042.00000
IMAGE=32_P_14_01.jpg
ID=369
SCALE=0.032467
LM=25
25.00000 1237.00000
50.00000 1196.00000
71.00000 1190.00000
138.00000 1275.00000
346.00000 1323.00000
422.00000 1228.00000
214.00000 1345.00000
296.00000 1350.00000
296.00000 1331.00000
288.00000 1153.00000
1157.00000 1273.00000
599.00000 1365.00000
606.00000 1285.00000
611.00000 1216.00000
616.00000 1134.00000
790.00000 1341.00000
795.00000 1267.00000
797.00000 1229.00000
801.00000 1159.00000
973.00000 1301.00000
975.00000 1264.00000
978.00000 1244.00000
981.00000 1205.00000
478.00000 1143.00000
166.00000 1165.00000
IMAGE=32_P_15_01.jpg
ID=370
SCALE=0.032467
LM=25
24.00000 1396.00000
47.00000 1359.00000
60.00000 1346.00000
132.00000 1434.00000
387.00000 1470.00000
421.00000 1377.00000
216.00000 1505.00000
300.00000 1514.00000
300.00000 1496.00000
283.00000 1294.00000
1160.00000 1394.00000
601.00000 1518.00000
603.00000 1433.00000
606.00000 1353.00000
608.00000 1267.00000
788.00000 1478.00000
789.00000 1404.00000
792.00000 1359.00000
792.00000 1285.00000
974.00000 1424.00000
974.00000 1392.00000
975.00000 1371.00000
977.00000 1335.00000
472.00000 1281.00000
180.00000 1311.00000
IMAGE=32_P_16_01.jpg
ID=371
SCALE=0.032467
LM=25
134.00000 831.00000
162.00000 784.00000
185.00000 773.00000
256.00000 859.00000
572.00000 927.00000
611.00000 824.00000
365.00000 957.00000
454.00000 972.00000
453.00000 942.00000
453.00000 735.00000
1476.00000 946.00000
800.00000 1026.00000
818.00000 911.00000
832.00000 817.00000
849.00000 709.00000
1028.00000 1009.00000
1039.00000 910.00000
1051.00000 850.00000
1066.00000 754.00000
1254.00000 959.00000
1258.00000 917.00000
1262.00000 888.00000
1270.00000 836.00000
674.00000 719.00000
309.00000 746.00000
IMAGE=32_P_17_01.jpg
ID=372
SCALE=0.032467
LM=25
113.00000 950.00000
150.00000 907.00000
167.00000 898.00000
226.00000 970.00000
521.00000 1029.00000
575.00000 920.00000
327.00000 1055.00000
428.00000 1064.00000
425.00000 1041.00000
414.00000 834.00000
1411.00000 995.00000
775.00000 1088.00000
785.00000 986.00000
794.00000 905.00000
801.00000 802.00000
990.00000 1059.00000
996.00000 970.00000
1001.00000 923.00000
1006.00000 833.00000
1203.00000 1017.00000
1206.00000 972.00000
1208.00000 946.00000
1214.00000 905.00000
638.00000 817.00000
243.00000 864.00000
IMAGE=32_P_18_01.jpg
ID=373
SCALE=0.032467
LM=25
141.00000 1048.00000
162.00000 989.00000
179.00000 985.00000
273.00000 1055.00000
515.00000 1120.00000
567.00000 1011.00000
345.00000 1149.00000
439.00000 1161.00000
436.00000 1137.00000
415.00000 930.00000
1365.00000 1111.00000
744.00000 1199.00000
758.00000 1099.00000
768.00000 1015.00000
782.00000 915.00000
955.00000 1182.00000
963.00000 1096.00000
968.00000 1051.00000
979.00000 958.00000
1161.00000 1145.00000
1165.00000 1104.00000
1168.00000 1085.00000
1173.00000 1035.00000
619.00000 920.00000
278.00000 954.00000
IMAGE=32_P_19_01.jpg
ID=374
SCALE=0.032467
LM=25
434.00000 754.00000
460.00000 705.00000
477.00000 692.00000
550.00000 763.00000
808.00000 800.00000
837.00000 706.00000
640.00000 845.00000
720.00000 854.00000
717.00000 829.00000
694.00000 631.00000
1637.00000 789.00000
1019.00000 875.00000
1030.00000 779.00000
1040.00000 696.00000
1049.00000 598.00000
1229.00000 850.00000
1237.00000 760.00000
1242.00000 713.00000
1251.00000 633.00000
1437.00000 804.00000
1440.00000 765.00000
1444.00000 743.00000
1448.00000 702.00000
883.00000 608.00000
572.00000 667.00000
IMAGE=32_P_20_01.jpg
ID=375
SCALE=0.032467
LM=25
151.00000 957.00000
180.00000 902.00000
200.00000 893.00000
299.00000 977.00000
578.00000 1062.00000
638.00000 942.00000
372.00000 1087.00000
480.00000 1112.00000
479.00000 1070.00000
475.00000 847.00000
1525.00000 983.00000
855.00000 1142.00000
862.00000 1023.00000
866.00000 926.00000
870.00000 810.00000
1115.00000 1085.00000
1120.00000 994.00000
1121.00000 942.00000
1123.00000 856.00000
1307.00000 1038.00000
1307.00000 991.00000
1308.00000 966.00000
1310.00000 914.00000
691.00000 827.00000
345.00000 855.00000
IMAGE=32_P_21_01.jpg
ID=376
SCALE=0.032467
LM=25
56.00000 1237.00000
80.00000 1189.00000
102.00000 1183.00000
178.00000 1268.00000
450.00000 1323.00000
494.00000 1234.00000
260.00000 1360.00000
349.00000 1380.00000
350.00000 1350.00000
352.00000 1142.00000
1264.00000 1280.00000
672.00000 1428.00000
682.00000 1308.00000
690.00000 1225.00000
696.00000 1105.00000
874.00000 1383.00000
879.00000 1291.00000
880.00000 1241.00000
888.00000 1152.00000
1071.00000 1320.00000
1073.00000 1278.00000
1074.00000 1260.00000
1079.00000 1214.00000
539.00000 1116.00000
221.00000 1149.00000
IMAGE=32_P_22_01.jpg
ID=377
SCALE=0.032467
LM=25
76.00000 1327.00000
102.00000 1276.00000
124.00000 1270.00000
203.00000 1362.00000
469.00000 1417.00000
507.00000 1319.00000
291.00000 1441.00000
367.00000 1455.00000
368.00000 1434.00000
362.00000 1237.00000
1311.00000 1367.00000
698.00000 1508.00000
705.00000 1397.00000
710.00000 1312.00000
718.00000 1206.00000
902.00000 1473.00000
907.00000 1380.00000
910.00000 1333.00000
914.00000 1242.00000
1106.00000 1404.00000
1110.00000 1366.00000
1110.00000 1346.00000
1112.00000 1306.00000
577.00000 1216.00000
227.00000 1245.00000
IMAGE=32_P_23_01.jpg
ID=378
SCALE=0.032467
LM=25
90.00000 1452.00000
114.00000 1405.00000
130.00000 1399.00000
195.00000 1464.00000
479.00000 1532.00000
517.00000 1429.00000
299.00000 1567.00000
382.00000 1574.00000
383.00000 1557.00000
374.00000 1342.00000
1350.00000 1502.00000
713.00000 1609.00000
724.00000 1504.00000
732.00000 1425.00000
740.00000 1325.00000
929.00000 1579.00000
938.00000 1495.00000
941.00000 1447.00000
948.00000 1365.00000
1142.00000 1532.00000
1147.00000 1490.00000
1148.00000 1472.00000
1152.00000 1429.00000
575.00000 1333.00000
236.00000 1359.00000
IMAGE=32_P_24_01.jpg
ID=379
SCALE=0.032467
LM=25
331.00000 704.00000
346.00000 647.00000
368.00000 636.00000
444.00000 721.00000
704.00000 799.00000
752.00000 679.00000
549.00000 824.00000
619.00000 829.00000
619.00000 815.00000
611.00000 595.00000
1585.00000 719.00000
952.00000 852.00000
957.00000 754.00000
961.00000 664.00000
966.00000 566.00000
1161.00000 821.00000
1167.00000 723.00000
1171.00000 667.00000
1174.00000 583.00000
1373.00000 762.00000
1377.00000 706.00000
1379.00000 684.00000
1383.00000 638.00000
809.00000 585.00000
474.00000 609.00000
IMAGE=35_P_1_01.jpg
ID=380
SCALE=0.032467
LM=25
201.00000 657.00000
223.00000 605.00000
245.00000 601.00000
333.00000 684.00000
580.00000 754.00000
645.00000 620.00000
425.00000 778.00000
513.00000 797.00000
510.00000 771.00000
488.00000 537.00000
1492.00000 655.00000
847.00000 822.00000
853.00000 705.00000
857.00000 608.00000
863.00000 493.00000
1061.00000 786.00000
1065.00000 682.00000
1069.00000 627.00000
1072.00000 534.00000
1278.00000 709.00000
1277.00000 667.00000
1282.00000 641.00000
1286.00000 608.00000
720.00000 508.00000
379.00000 549.00000
IMAGE=35_P_2_01.jpg
ID=381
SCALE=0.032467
LM=25
299.00000 656.00000
320.00000 620.00000
346.00000 615.00000
430.00000 692.00000
679.00000 795.00000
758.00000 659.00000
530.00000 814.00000
602.00000 830.00000
603.00000 809.00000
605.00000 551.00000
1709.00000 715.00000
987.00000 868.00000
994.00000 749.00000
1003.00000 655.00000
1009.00000 532.00000
1229.00000 817.00000
1236.00000 725.00000
1240.00000 666.00000
1242.00000 581.00000
1500.00000 746.00000
1503.00000 712.00000
1505.00000 686.00000
1508.00000 656.00000
862.00000 540.00000
485.00000 569.00000
IMAGE=35_P_3_01.jpg
ID=382
SCALE=0.032467
LM=25
79.00000 1088.00000
94.00000 1044.00000
116.00000 1034.00000
182.00000 1110.00000
375.00000 1163.00000
455.00000 1043.00000
284.00000 1186.00000
346.00000 1188.00000
344.00000 1171.00000
320.00000 977.00000
1198.00000 1064.00000
635.00000 1180.00000
638.00000 1099.00000
642.00000 1015.00000
644.00000 931.00000
822.00000 1141.00000
824.00000 1065.00000
827.00000 1020.00000
829.00000 955.00000
1009.00000 1089.00000
1011.00000 1054.00000
1012.00000 1034.00000
1013.00000 997.00000
521.00000 952.00000
228.00000 994.00000
IMAGE=35_P_4_01.jpg
ID=383
SCALE=0.032467
LM=25
124.00000 1275.00000
142.00000 1234.00000
160.00000 1222.00000
237.00000 1296.00000
483.00000 1352.00000
525.00000 1231.00000
334.00000 1382.00000
409.00000 1391.00000
406.00000 1368.00000
380.00000 1157.00000
1359.00000 1262.00000
727.00000 1397.00000
731.00000 1303.00000
733.00000 1214.00000
738.00000 1112.00000
937.00000 1368.00000
941.00000 1272.00000
944.00000 1218.00000
950.00000 1133.00000
1148.00000 1300.00000
1150.00000 1257.00000
1152.00000 1229.00000
1154.00000 1182.00000
590.00000 1136.00000
272.00000 1188.00000
IMAGE=35_P_5_01.jpg
ID=384
SCALE=0.032467
LM=25
175.00000 1428.00000
194.00000 1385.00000
219.00000 1378.00000
288.00000 1464.00000
475.00000 1514.00000
564.00000 1401.00000
370.00000 1528.00000
444.00000 1538.00000
442.00000 1518.00000
430.00000 1331.00000
1317.00000 1457.00000
740.00000 1554.00000
747.00000 1472.00000
753.00000 1397.00000
758.00000 1308.00000
933.00000 1528.00000
939.00000 1449.00000
942.00000 1404.00000
952.00000 1331.00000
1122.00000 1487.00000
1126.00000 1446.00000
1128.00000 1425.00000
1132.00000 1386.00000
622.00000 1325.00000
338.00000 1343.00000
IMAGE=35_P_6_01.jpg
ID=385
SCALE=0.032467
LM=25
26.00000 966.00000
47.00000 915.00000
70.00000 907.00000
142.00000 994.00000
406.00000 1057.00000
472.00000 934.00000
241.00000 1075.00000
332.00000 1090.00000
331.00000 1067.00000
316.00000 844.00000
1372.00000 1026.00000
738.00000 1145.00000
749.00000 1024.00000
758.00000 936.00000
771.00000 817.00000
905.00000 1109.00000
914.00000 1015.00000
922.00000 954.00000
933.00000 857.00000
1138.00000 1054.00000
1144.00000 1007.00000
1145.00000 983.00000
1153.00000 937.00000
551.00000 829.00000
208.00000 862.00000
IMAGE=35_P_7_01.jpg
ID=386
SCALE=0.032467
LM=25
120.00000 939.00000
145.00000 893.00000
164.00000 888.00000
229.00000 966.00000
455.00000 1041.00000
521.00000 928.00000
317.00000 1053.00000
391.00000 1066.00000
391.00000 1049.00000
386.00000 843.00000
1374.00000 985.00000
724.00000 1103.00000
730.00000 1004.00000
736.00000 919.00000
743.00000 815.00000
938.00000 1062.00000
945.00000 987.00000
948.00000 933.00000
952.00000 852.00000
1156.00000 1017.00000
1159.00000 976.00000
1163.00000 951.00000
1165.00000 910.00000
603.00000 832.00000
266.00000 860.00000
IMAGE=35_P_8_01.jpg
ID=387
SCALE=0.032467
LM=25
644.00000 1011.00000
663.00000 969.00000
684.00000 962.00000
762.00000 1037.00000
986.00000 1095.00000
1061.00000 968.00000
860.00000 1117.00000
937.00000 1127.00000
934.00000 1105.00000
912.00000 871.00000
1906.00000 1029.00000
1260.00000 1138.00000
1266.00000 1039.00000
1275.00000 957.00000
1283.00000 860.00000
1475.00000 1100.00000
1481.00000 1015.00000
1484.00000 963.00000
1491.00000 884.00000
1693.00000 1043.00000
1697.00000 1000.00000
1699.00000 972.00000
1702.00000 935.00000
1157.00000 861.00000
788.00000 911.00000
IMAGE=35_P_9_01.jpg
ID=388
SCALE=0.032467
LM=25
364.00000 792.00000
385.00000 742.00000
404.00000 732.00000
489.00000 820.00000
727.00000 880.00000
789.00000 761.00000
568.00000 897.00000
657.00000 917.00000
657.00000 891.00000
643.00000 671.00000
1653.00000 823.00000
990.00000 933.00000
998.00000 837.00000
1005.00000 748.00000
1015.00000 649.00000
1209.00000 898.00000
1217.00000 819.00000
1223.00000 760.00000
1228.00000 702.00000
1430.00000 855.00000
1434.00000 809.00000
1436.00000 788.00000
1440.00000 739.00000
867.00000 659.00000
507.00000 696.00000
IMAGE=35_P_10_01.jpg
ID=389
SCALE=0.032467
LM=25
309.00000 1064.00000
328.00000 1017.00000
347.00000 1011.00000
426.00000 1086.00000
632.00000 1136.00000
714.00000 1011.00000
514.00000 1155.00000
598.00000 1164.00000
595.00000 1142.00000
564.00000 937.00000
1476.00000 1056.00000
894.00000 1178.00000
899.00000 1085.00000
904.00000 997.00000
913.00000 900.00000
1084.00000 1159.00000
1092.00000 1068.00000
1092.00000 1011.00000
1099.00000 921.00000
1278.00000 1107.00000
1280.00000 1055.00000
1284.00000 1025.00000
1289.00000 979.00000
786.00000 910.00000
461.00000 963.00000
IMAGE=35_P_11_01.jpg
ID=390
SCALE=0.032467
LM=25
282.00000 1341.00000
311.00000 1287.00000
330.00000 1285.00000
419.00000 1391.00000
658.00000 1440.00000
730.00000 1315.00000
495.00000 1458.00000
589.00000 1473.00000
589.00000 1447.00000
576.00000 1241.00000
1592.00000 1349.00000
938.00000 1498.00000
942.00000 1395.00000
947.00000 1301.00000
951.00000 1198.00000
1153.00000 1465.00000
1158.00000 1369.00000
1161.00000 1315.00000
1165.00000 1218.00000
1372.00000 1403.00000
1375.00000 1351.00000
1375.00000 1322.00000
1378.00000 1279.00000
812.00000 1216.00000
444.00000 1254.00000
IMAGE=35_P_12_01.jpg
ID=391
SCALE=0.032467
LM=25
110.00000 607.00000
135.00000 564.00000
155.00000 553.00000
217.00000 626.00000
456.00000 701.00000
532.00000 578.00000
322.00000 719.00000
403.00000 729.00000
401.00000 714.00000
387.00000 485.00000
1372.00000 672.00000
722.00000 764.00000
734.00000 658.00000
744.00000 573.00000
758.00000 471.00000
936.00000 745.00000
946.00000 656.00000
951.00000 606.00000
962.00000 513.00000
1155.00000 709.00000
1159.00000 661.00000
1163.00000 637.00000
1168.00000 593.00000
610.00000 476.00000
277.00000 506.00000
IMAGE=35_P_13_01.jpg
ID=392
SCALE=0.032467
LM=25
318.00000 551.00000
340.00000 507.00000
357.00000 502.00000
439.00000 569.00000
652.00000 623.00000
735.00000 502.00000
535.00000 645.00000
614.00000 649.00000
612.00000 632.00000
586.00000 419.00000
1539.00000 449.00000
946.00000 666.00000
939.00000 563.00000
934.00000 475.00000
928.00000 376.00000
1144.00000 612.00000
1139.00000 527.00000
1135.00000 473.00000
1131.00000 388.00000
1342.00000 533.00000
1339.00000 488.00000
1338.00000 468.00000
1336.00000 427.00000
803.00000 399.00000
482.00000 445.00000
IMAGE=35_P_14_01.jpg
ID=393
SCALE=0.032467
LM=25
251.00000 1365.00000
275.00000 1315.00000
300.00000 1309.00000
363.00000 1399.00000
579.00000 1462.00000
677.00000 1347.00000
449.00000 1475.00000
540.00000 1492.00000
541.00000 1466.00000
533.00000 1250.00000
1525.00000 1429.00000
874.00000 1533.00000
885.00000 1431.00000
893.00000 1344.00000
902.00000 1239.00000
1086.00000 1507.00000
1096.00000 1419.00000
1102.00000 1365.00000
1112.00000 1274.00000
1305.00000 1459.00000
1312.00000 1414.00000
1314.00000 1390.00000
1320.00000 1343.00000
757.00000 1247.00000
414.00000 1289.00000
IMAGE=35_P_15_01.jpg
ID=394
SCALE=0.032467
LM=25
122.00000 1202.00000
148.00000 1165.00000
171.00000 1157.00000
218.00000 1237.00000
432.00000 1315.00000
509.00000 1214.00000
312.00000 1328.00000
378.00000 1339.00000
379.00000 1322.00000
385.00000 1128.00000
1272.00000 1285.00000
686.00000 1373.00000
695.00000 1286.00000
702.00000 1209.00000
712.00000 1116.00000
878.00000 1358.00000
889.00000 1277.00000
895.00000 1229.00000
904.00000 1149.00000
1074.00000 1319.00000
1079.00000 1277.00000
1083.00000 1248.00000
1088.00000 1208.00000
584.00000 1127.00000
271.00000 1144.00000
IMAGE=35_P_16_01.jpg
ID=395
SCALE=0.032467
LM=25
40.00000 838.00000
59.00000 787.00000
84.00000 779.00000
156.00000 870.00000
422.00000 951.00000
476.00000 807.00000
255.00000 961.00000
340.00000 976.00000
340.00000 960.00000
326.00000 725.00000
1432.00000 853.00000
704.00000 1004.00000
711.00000 893.00000
716.00000 797.00000
724.00000 681.00000
947.00000 968.00000
954.00000 868.00000
957.00000 806.00000
964.00000 704.00000
1192.00000 901.00000
1195.00000 844.00000
1197.00000 820.00000
1199.00000 770.00000
575.00000 701.00000
206.00000 743.00000
IMAGE=35_P_17_01.jpg
ID=396
SCALE=0.032467
LM=25
71.00000 905.00000
94.00000 859.00000
117.00000 852.00000
181.00000 941.00000
418.00000 994.00000
488.00000 875.00000
268.00000 1015.00000
359.00000 1030.00000
358.00000 1012.00000
343.00000 788.00000
1364.00000 806.00000
722.00000 1041.00000
715.00000 939.00000
708.00000 854.00000
702.00000 753.00000
940.00000 993.00000
933.00000 906.00000
928.00000 854.00000
920.00000 766.00000
1154.00000 914.00000
1150.00000 866.00000
1147.00000 843.00000
1143.00000 797.00000
575.00000 768.00000
217.00000 830.00000
IMAGE=35_P_18_01.jpg
ID=397
SCALE=0.032467
LM=25
74.00000 1285.00000
96.00000 1239.00000
115.00000 1227.00000
193.00000 1338.00000
419.00000 1419.00000
505.00000 1286.00000
290.00000 1428.00000
357.00000 1443.00000
357.00000 1424.00000
361.00000 1190.00000
1370.00000 1351.00000
704.00000 1476.00000
713.00000 1372.00000
722.00000 1270.00000
731.00000 1165.00000
927.00000 1452.00000
933.00000 1346.00000
940.00000 1283.00000
948.00000 1186.00000
1145.00000 1386.00000
1148.00000 1333.00000
1152.00000 1305.00000
1160.00000 1253.00000
589.00000 1183.00000
241.00000 1206.00000
IMAGE=35_P_19_01.jpg
ID=398
SCALE=0.032362
LM=25
126.00000 1585.00000
148.00000 1541.00000
168.00000 1530.00000
226.00000 1614.00000
390.00000 1671.00000
483.00000 1562.00000
291.00000 1683.00000
371.00000 1699.00000
369.00000 1674.00000
358.00000 1468.00000
1209.00000 1601.00000
652.00000 1733.00000
658.00000 1630.00000
664.00000 1555.00000
668.00000 1451.00000
837.00000 1695.00000
842.00000 1612.00000
845.00000 1561.00000
851.00000 1485.00000
1021.00000 1641.00000
1024.00000 1600.00000
1025.00000 1576.00000
1025.00000 1535.00000
562.00000 1456.00000
284.00000 1485.00000
IMAGE=35_P_20_01.jpg
ID=399
SCALE=0.032362
LM=25
314.00000 1002.00000
329.00000 959.00000
344.00000 944.00000
425.00000 1007.00000
659.00000 1046.00000
727.00000 902.00000
544.00000 1082.00000
625.00000 1075.00000
620.00000 1059.00000
573.00000 851.00000
1600.00000 908.00000
943.00000 1071.00000
945.00000 963.00000
945.00000 881.00000
945.00000 779.00000
1162.00000 1020.00000
1163.00000 927.00000
1166.00000 875.00000
1166.00000 791.00000
1380.00000 951.00000
1382.00000 905.00000
1384.00000 881.00000
1383.00000 840.00000
794.00000 805.00000
465.00000 884.00000
IMAGE=35_P_21_01.jpg
ID=400
SCALE=0.032362
LM=25
142.00000 1070.00000
162.00000 1023.00000
180.00000 1016.00000
267.00000 1093.00000
484.00000 1152.00000
581.00000 1032.00000
356.00000 1175.00000
446.00000 1194.00000
444.00000 1162.00000
429.00000 947.00000
1472.00000 1091.00000
791.00000 1221.00000
800.00000 1105.00000
806.00000 1020.00000
815.00000 909.00000
1017.00000 1175.00000
1027.00000 1082.00000
1028.00000 1030.00000
1037.00000 957.00000
1244.00000 1117.00000
1246.00000 1077.00000
1248.00000 1056.00000
1253.00000 1016.00000
657.00000 917.00000
317.00000 963.00000
IMAGE=35_P_22_01.jpg
ID=401
SCALE=0.032362
LM=25
197.00000 831.00000
215.00000 776.00000
236.00000 767.00000
295.00000 843.00000
476.00000 911.00000
579.00000 790.00000
397.00000 937.00000
469.00000 946.00000
462.00000 919.00000
434.00000 709.00000
1380.00000 816.00000
773.00000 972.00000
778.00000 862.00000
782.00000 774.00000
788.00000 667.00000
974.00000 936.00000
979.00000 838.00000
980.00000 785.00000
986.00000 694.00000
1180.00000 867.00000
1182.00000 824.00000
1184.00000 796.00000
1186.00000 753.00000
661.00000 675.00000
319.00000 736.00000
IMAGE=35_P_23_01.jpg
ID=402
SCALE=0.032362
LM=25
93.00000 941.00000
116.00000 896.00000
135.00000 885.00000
212.00000 980.00000
419.00000 1040.00000
521.00000 908.00000
295.00000 1059.00000
390.00000 1074.00000
389.00000 1054.00000
370.00000 820.00000
1396.00000 957.00000
729.00000 1103.00000
737.00000 993.00000
743.00000 899.00000
748.00000 788.00000
949.00000 1080.00000
957.00000 975.00000
962.00000 916.00000
968.00000 815.00000
1174.00000 1014.00000
1176.00000 963.00000
1178.00000 939.00000
1184.00000 886.00000
600.00000 806.00000
245.00000 845.00000
IMAGE=35_P_24_01.jpg
ID=403
SCALE=0.032362
LM=25
122.00000 1146.00000
144.00000 1100.00000
161.00000 1099.00000
235.00000 1184.00000
447.00000 1238.00000
499.00000 1145.00000
299.00000 1252.00000
372.00000 1272.00000
372.00000 1255.00000
376.00000 1064.00000
1266.00000 1264.00000
669.00000 1317.00000
683.00000 1228.00000
698.00000 1147.00000
711.00000 1054.00000
867.00000 1302.00000
878.00000 1224.00000
887.00000 1182.00000
900.00000 1121.00000
1067.00000 1278.00000
1073.00000 1242.00000
1077.00000 1219.00000
1082.00000 1184.00000
563.00000 1053.00000
270.00000 1078.00000
IMAGE=38_P_1_01.jpg
ID=404
SCALE=0.032257
LM=25
123.00000 922.00000
145.00000 874.00000
163.00000 868.00000
219.00000 961.00000
435.00000 1016.00000
489.00000 906.00000
296.00000 1029.00000
372.00000 1047.00000
372.00000 1029.00000
365.00000 821.00000
1254.00000 963.00000
667.00000 1078.00000
676.00000 985.00000
682.00000 902.00000
689.00000 807.00000
864.00000 1059.00000
871.00000 975.00000
875.00000 921.00000
883.00000 844.00000
1060.00000 1008.00000
1062.00000 968.00000
1066.00000 945.00000
1068.00000 904.00000
570.00000 821.00000
272.00000 837.00000
IMAGE=38_P_2_01.jpg
ID=405
SCALE=0.032257
LM=25
319.00000 1096.00000
346.00000 1046.00000
365.00000 1039.00000
447.00000 1123.00000
679.00000 1185.00000
755.00000 1068.00000
539.00000 1213.00000
618.00000 1224.00000
616.00000 1195.00000
604.00000 976.00000
1609.00000 1121.00000
957.00000 1261.00000
965.00000 1154.00000
971.00000 1066.00000
977.00000 947.00000
1169.00000 1233.00000
1179.00000 1133.00000
1181.00000 1085.00000
1187.00000 993.00000
1387.00000 1170.00000
1393.00000 1124.00000
1394.00000 1102.00000
1398.00000 1056.00000
829.00000 956.00000
482.00000 998.00000
IMAGE=38_P_3_01.jpg
ID=406
SCALE=0.032257
LM=25
72.00000 1159.00000
99.00000 1108.00000
121.00000 1102.00000
181.00000 1193.00000
406.00000 1254.00000
481.00000 1129.00000
276.00000 1272.00000
353.00000 1284.00000
352.00000 1259.00000
341.00000 1052.00000
1365.00000 1159.00000
693.00000 1307.00000
699.00000 1205.00000
699.00000 1117.00000
703.00000 1013.00000
920.00000 1259.00000
921.00000 1185.00000
925.00000 1132.00000
927.00000 1044.00000
1145.00000 1214.00000
1145.00000 1174.00000
1148.00000 1149.00000
1149.00000 1105.00000
575.00000 1020.00000
235.00000 1073.00000
IMAGE=38_P_4_01.jpg
ID=407
SCALE=0.032257
LM=25
104.00000 1120.00000
124.00000 1066.00000
142.00000 1058.00000
238.00000 1152.00000
475.00000 1224.00000
532.00000 1097.00000
309.00000 1238.00000
395.00000 1256.00000
396.00000 1235.00000
385.00000 1021.00000
1428.00000 1153.00000
747.00000 1275.00000
754.00000 1177.00000
761.00000 1075.00000
765.00000 989.00000
973.00000 1242.00000
980.00000 1147.00000
982.00000 1087.00000
991.00000 1004.00000
1202.00000 1184.00000
1204.00000 1137.00000
1207.00000 1111.00000
1211.00000 1060.00000
622.00000 998.00000
274.00000 1030.00000
IMAGE=38_P_5_01.jpg
ID=408
SCALE=0.032257
LM=25
328.00000 1211.00000
350.00000 1168.00000
363.00000 1162.00000
432.00000 1232.00000
624.00000 1293.00000
696.00000 1193.00000
515.00000 1312.00000
579.00000 1320.00000
579.00000 1304.00000
570.00000 1126.00000
1447.00000 1252.00000
872.00000 1340.00000
879.00000 1256.00000
884.00000 1185.00000
893.00000 1099.00000
1063.00000 1327.00000
1072.00000 1245.00000
1075.00000 1200.00000
1081.00000 1129.00000
1255.00000 1283.00000
1259.00000 1240.00000
1262.00000 1220.00000
1267.00000 1183.00000
753.00000 1116.00000
479.00000 1130.00000
IMAGE=38_P_6_01.jpg
ID=409
SCALE=0.032257
LM=25
135.00000 1139.00000
159.00000 1093.00000
181.00000 1087.00000
231.00000 1183.00000
439.00000 1251.00000
517.00000 1146.00000
310.00000 1251.00000
390.00000 1272.00000
392.00000 1256.00000
394.00000 1058.00000
1344.00000 1217.00000
706.00000 1321.00000
718.00000 1227.00000
725.00000 1142.00000
736.00000 1049.00000
921.00000 1298.00000
930.00000 1214.00000
934.00000 1165.00000
943.00000 1087.00000
1133.00000 1247.00000
1135.00000 1208.00000
1138.00000 1186.00000
1143.00000 1145.00000
604.00000 1056.00000
283.00000 1066.00000
IMAGE=38_P_7_01.jpg
ID=410
SCALE=0.032257
LM=25
116.00000 1233.00000
134.00000 1185.00000
153.00000 1178.00000
211.00000 1258.00000
420.00000 1304.00000
472.00000 1208.00000
283.00000 1322.00000
362.00000 1340.00000
362.00000 1319.00000
348.00000 1129.00000
1209.00000 1256.00000
644.00000 1371.00000
651.00000 1273.00000
656.00000 1201.00000
667.00000 1104.00000
830.00000 1345.00000
839.00000 1258.00000
842.00000 1214.00000
848.00000 1141.00000
1024.00000 1291.00000
1026.00000 1248.00000
1029.00000 1232.00000
1032.00000 1193.00000
539.00000 1111.00000
252.00000 1141.00000
IMAGE=38_P_8_01.jpg
ID=411
SCALE=0.032257
LM=25
157.00000 839.00000
172.00000 789.00000
188.00000 778.00000
261.00000 860.00000
471.00000 910.00000
520.00000 799.00000
335.00000 932.00000
414.00000 945.00000
413.00000 924.00000
393.00000 739.00000
1274.00000 834.00000
704.00000 953.00000
708.00000 863.00000
714.00000 786.00000
719.00000 701.00000
895.00000 915.00000
898.00000 839.00000
901.00000 792.00000
908.00000 721.00000
1087.00000 859.00000
1089.00000 820.00000
1090.00000 799.00000
1091.00000 760.00000
594.00000 705.00000
307.00000 751.00000
IMAGE=38_P_9_01.jpg
ID=412
SCALE=0.032257
LM=25
82.00000 1316.00000
100.00000 1266.00000
119.00000 1256.00000
189.00000 1354.00000
399.00000 1409.00000
473.00000 1301.00000
270.00000 1421.00000
346.00000 1435.00000
345.00000 1416.00000
340.00000 1194.00000
1282.00000 1360.00000
664.00000 1472.00000
675.00000 1373.00000
680.00000 1292.00000
689.00000 1191.00000
872.00000 1451.00000
878.00000 1362.00000
881.00000 1311.00000
887.00000 1224.00000
1074.00000 1402.00000
1079.00000 1359.00000
1079.00000 1336.00000
1085.00000 1291.00000
554.00000 1200.00000
233.00000 1221.00000
IMAGE=38_P_10_01.jpg
ID=413
SCALE=0.032257
LM=25
280.00000 618.00000
314.00000 576.00000
329.00000 571.00000
401.00000 660.00000
650.00000 728.00000
706.00000 620.00000
484.00000 738.00000
564.00000 755.00000
564.00000 739.00000
565.00000 526.00000
1516.00000 673.00000
896.00000 797.00000
904.00000 701.00000
914.00000 618.00000
919.00000 522.00000
1102.00000 779.00000
1105.00000 685.00000
1109.00000 635.00000
1114.00000 543.00000
1304.00000 727.00000
1309.00000 674.00000
1313.00000 648.00000
1315.00000 593.00000
790.00000 527.00000
449.00000 539.00000
IMAGE=38_P_11_01.jpg
ID=414
SCALE=0.032257
LM=25
217.00000 957.00000
235.00000 911.00000
257.00000 906.00000
314.00000 983.00000
512.00000 1023.00000
583.00000 912.00000
392.00000 1050.00000
473.00000 1051.00000
471.00000 1035.00000
450.00000 855.00000
1198.00000 932.00000
733.00000 1062.00000
738.00000 973.00000
741.00000 893.00000
745.00000 799.00000
885.00000 1046.00000
890.00000 955.00000
892.00000 900.00000
897.00000 814.00000
1045.00000 1005.00000
1045.00000 946.00000
1045.00000 911.00000
1048.00000 854.00000
646.00000 818.00000
359.00000 875.00000
IMAGE=38_P_12_01.jpg
ID=415
SCALE=0.032257
LM=25
223.00000 620.00000
248.00000 583.00000
267.00000 578.00000
336.00000 648.00000
538.00000 699.00000
606.00000 592.00000
413.00000 723.00000
490.00000 734.00000
490.00000 713.00000
476.00000 512.00000
1377.00000 621.00000
789.00000 762.00000
794.00000 662.00000
799.00000 582.00000
804.00000 474.00000
981.00000 735.00000
987.00000 642.00000
989.00000 595.00000
993.00000 516.00000
1182.00000 675.00000
1184.00000 630.00000
1184.00000 606.00000
1186.00000 562.00000
682.00000 488.00000
366.00000 535.00000
IMAGE=38_P_13_01.jpg
ID=416
SCALE=0.032257
LM=25
44.00000 672.00000
68.00000 627.00000
89.00000 617.00000
143.00000 698.00000
353.00000 751.00000
441.00000 638.00000
234.00000 772.00000
318.00000 782.00000
317.00000 759.00000
305.00000 568.00000
1244.00000 718.00000
626.00000 815.00000
637.00000 715.00000
646.00000 635.00000
656.00000 534.00000
831.00000 796.00000
838.00000 704.00000
848.00000 650.00000
855.00000 568.00000
1041.00000 748.00000
1042.00000 701.00000
1045.00000 681.00000
1052.00000 637.00000
507.00000 549.00000
186.00000 595.00000
IMAGE=38_P_14_01.jpg
ID=417
SCALE=0.032257
LM=25
162.00000 536.00000
185.00000 497.00000
205.00000 487.00000
265.00000 565.00000
455.00000 611.00000
520.00000 513.00000
335.00000 630.00000
411.00000 641.00000
408.00000 625.00000
398.00000 440.00000
1284.00000 522.00000
709.00000 666.00000
710.00000 576.00000
713.00000 497.00000
716.00000 409.00000
901.00000 631.00000
902.00000 559.00000
905.00000 510.00000
908.00000 432.00000
1090.00000 586.00000
1091.00000 544.00000
1092.00000 519.00000
1094.00000 481.00000
588.00000 421.00000
308.00000 474.00000
IMAGE=38_P_15_01.jpg
ID=418
SCALE=0.032257
LM=25
134.00000 1026.00000
154.00000 985.00000
168.00000 977.00000
221.00000 1063.00000
383.00000 1120.00000
462.00000 1013.00000
288.00000 1125.00000
360.00000 1137.00000
360.00000 1123.00000
349.00000 938.00000
1121.00000 1046.00000
616.00000 1154.00000
623.00000 1073.00000
624.00000 995.00000
633.00000 909.00000
783.00000 1122.00000
788.00000 1048.00000
789.00000 1002.00000
793.00000 938.00000
953.00000 1072.00000
956.00000 1037.00000
958.00000 1015.00000
959.00000 977.00000
532.00000 925.00000
242.00000 961.00000
IMAGE=38_P_16_01.jpg
ID=419
SCALE=0.032257
LM=25
301.00000 934.00000
316.00000 888.00000
333.00000 871.00000
417.00000 960.00000
626.00000 1017.00000
704.00000 895.00000
496.00000 1036.00000
583.00000 1052.00000
581.00000 1022.00000
560.00000 822.00000
1484.00000 905.00000
895.00000 1054.00000
896.00000 960.00000
898.00000 873.00000
901.00000 784.00000
1091.00000 1011.00000
1094.00000 929.00000
1096.00000 877.00000
1098.00000 799.00000
1286.00000 954.00000
1288.00000 908.00000
1287.00000 885.00000
1289.00000 845.00000
768.00000 799.00000
449.00000 837.00000
IMAGE=38_P_17_01.jpg
ID=420
SCALE=0.032257
LM=25
85.00000 544.00000
104.00000 499.00000
128.00000 489.00000
187.00000 567.00000
407.00000 629.00000
475.00000 521.00000
273.00000 649.00000
351.00000 658.00000
349.00000 640.00000
343.00000 466.00000
1275.00000 574.00000
663.00000 685.00000
669.00000 598.00000
675.00000 516.00000
684.00000 432.00000
868.00000 663.00000
873.00000 584.00000
879.00000 534.00000
885.00000 465.00000
1076.00000 623.00000
1075.00000 580.00000
1076.00000 557.00000
1078.00000 522.00000
541.00000 442.00000
232.00000 471.00000
IMAGE=38_P_18_01.jpg
ID=421
SCALE=0.032257
LM=25
17.00000 692.00000
30.00000 638.00000
49.00000 633.00000
135.00000 702.00000
335.00000 748.00000
413.00000 636.00000
221.00000 773.00000
297.00000 781.00000
295.00000 760.00000
271.00000 559.00000
1218.00000 646.00000
609.00000 800.00000
614.00000 704.00000
616.00000 625.00000
618.00000 538.00000
812.00000 769.00000
815.00000 682.00000
816.00000 629.00000
818.00000 559.00000
1014.00000 709.00000
1014.00000 668.00000
1015.00000 645.00000
1017.00000 602.00000
478.00000 544.00000
157.00000 585.00000
IMAGE=38_P_19_01.jpg
ID=422
SCALE=0.032257
LM=25
209.00000 927.00000
240.00000 886.00000
260.00000 880.00000
323.00000 973.00000
573.00000 1056.00000
625.00000 938.00000
402.00000 1073.00000
478.00000 1094.00000
480.00000 1072.00000
487.00000 852.00000
1516.00000 955.00000
842.00000 1138.00000
847.00000 1026.00000
849.00000 939.00000
853.00000 818.00000
1131.00000 1074.00000
1134.00000 992.00000
1134.00000 944.00000
1137.00000 876.00000
1293.00000 1020.00000
1292.00000 977.00000
1293.00000 949.00000
1295.00000 918.00000
728.00000 825.00000
360.00000 867.00000
IMAGE=38_P_20_01.jpg
ID=423
SCALE=0.032257
LM=25
261.00000 1295.00000
278.00000 1243.00000
297.00000 1235.00000
361.00000 1320.00000
557.00000 1369.00000
631.00000 1252.00000
440.00000 1390.00000
523.00000 1399.00000
520.00000 1379.00000
502.00000 1193.00000
1419.00000 1312.00000
813.00000 1433.00000
823.00000 1329.00000
833.00000 1248.00000
842.00000 1149.00000
1016.00000 1403.00000
1020.00000 1320.00000
1025.00000 1265.00000
1030.00000 1184.00000
1220.00000 1354.00000
1222.00000 1312.00000
1222.00000 1288.00000
1224.00000 1244.00000
709.00000 1160.00000
402.00000 1206.00000
IMAGE=38_P_21_01.jpg
ID=424
SCALE=0.032257
LM=25
205.00000 1240.00000
223.00000 1198.00000
243.00000 1188.00000
289.00000 1257.00000
458.00000 1326.00000
536.00000 1223.00000
372.00000 1337.00000
432.00000 1349.00000
433.00000 1332.00000
426.00000 1155.00000
1200.00000 1288.00000
693.00000 1369.00000
703.00000 1291.00000
709.00000 1215.00000
718.00000 1138.00000
860.00000 1355.00000
871.00000 1283.00000
873.00000 1240.00000
880.00000 1181.00000
1029.00000 1324.00000
1036.00000 1284.00000
1037.00000 1262.00000
1039.00000 1226.00000
603.00000 1145.00000
316.00000 1168.00000
IMAGE=38_P_22_01.jpg
ID=425
SCALE=0.032257
LM=25
43.00000 1257.00000
70.00000 1211.00000
87.00000 1205.00000
150.00000 1281.00000
329.00000 1355.00000
407.00000 1255.00000
230.00000 1367.00000
285.00000 1377.00000
286.00000 1362.00000
285.00000 1182.00000
1146.00000 1310.00000
580.00000 1413.00000
588.00000 1328.00000
593.00000 1254.00000
602.00000 1168.00000
764.00000 1397.00000
770.00000 1313.00000
776.00000 1267.00000
787.00000 1189.00000
954.00000 1348.00000
957.00000 1310.00000
962.00000 1284.00000
967.00000 1247.00000
471.00000 1169.00000
205.00000 1183.00000
IMAGE=38_P_23_01.jpg
ID=426
SCALE=0.032257
LM=25
97.00000 1080.00000
123.00000 1035.00000
142.00000 1025.00000
200.00000 1116.00000
415.00000 1177.00000
481.00000 1066.00000
288.00000 1196.00000
357.00000 1215.00000
357.00000 1187.00000
352.00000 992.00000
1285.00000 1179.00000
661.00000 1253.00000
675.00000 1155.00000
689.00000 1063.00000
703.00000 971.00000
866.00000 1238.00000
880.00000 1151.00000
887.00000 1093.00000
899.00000 1016.00000
1079.00000 1195.00000
1084.00000 1150.00000
1090.00000 1125.00000
1097.00000 1082.00000
574.00000 973.00000
238.00000 1006.00000
IMAGE=38_P_24_01.jpg
ID=427
SCALE=0.032257
LM=25
434.00000 892.00000
452.00000 840.00000
473.00000 836.00000
548.00000 919.00000
764.00000 997.00000
852.00000 894.00000
649.00000 1012.00000
717.00000 1027.00000
720.00000 989.00000
718.00000 803.00000
1743.00000 958.00000
1067.00000 1072.00000
1077.00000 966.00000
1083.00000 880.00000
1089.00000 777.00000
1297.00000 1037.00000
1302.00000 952.00000
1308.00000 899.00000
1314.00000 817.00000
1522.00000 994.00000
1524.00000 951.00000
1527.00000 930.00000
1531.00000 888.00000
928.00000 792.00000
582.00000 805.00000
IMAGE=20_PR_1_01.jpg
ID=428
SCALE=0.032573
LM=25
71.00000 608.00000
84.00000 555.00000
108.00000 549.00000
176.00000 622.00000
388.00000 691.00000
471.00000 583.00000
280.00000 704.00000
348.00000 718.00000
348.00000 698.00000
333.00000 501.00000
1300.00000 593.00000
677.00000 749.00000
680.00000 646.00000
682.00000 562.00000
682.00000 458.00000
885.00000 703.00000
884.00000 616.00000
886.00000 565.00000
887.00000 484.00000
1097.00000 626.00000
1101.00000 588.00000
1101.00000 570.00000
1102.00000 529.00000
538.00000 483.00000
206.00000 513.00000
IMAGE=20_PR_2_01.jpg
ID=429
SCALE=0.032573
LM=25
203.00000 856.00000
215.00000 802.00000
247.00000 788.00000
338.00000 868.00000
544.00000 935.00000
654.00000 812.00000
435.00000 958.00000
513.00000 971.00000
511.00000 947.00000
491.00000 716.00000
1498.00000 857.00000
851.00000 1011.00000
860.00000 892.00000
864.00000 793.00000
868.00000 676.00000
1068.00000 978.00000
1074.00000 872.00000
1075.00000 806.00000
1079.00000 707.00000
1283.00000 909.00000
1282.00000 858.00000
1286.00000 831.00000
1288.00000 783.00000
731.00000 693.00000
370.00000 747.00000
IMAGE=20_PR_3_01.jpg
ID=430
SCALE=0.032258
LM=25
204.00000 1179.00000
210.00000 1124.00000
242.00000 1119.00000
313.00000 1201.00000
502.00000 1265.00000
604.00000 1159.00000
394.00000 1280.00000
473.00000 1293.00000
471.00000 1271.00000
464.00000 1083.00000
1346.00000 1198.00000
781.00000 1343.00000
790.00000 1234.00000
793.00000 1156.00000
796.00000 1094.00000
964.00000 1314.00000
971.00000 1227.00000
976.00000 1174.00000
976.00000 1108.00000
1151.00000 1255.00000
1155.00000 1211.00000
1156.00000 1186.00000
1158.00000 1144.00000
679.00000 1073.00000
360.00000 1088.00000
IMAGE=20_PR_4_01.jpg
ID=431
SCALE=0.032258
LM=25
249.00000 1287.00000
268.00000 1232.00000
289.00000 1233.00000
349.00000 1321.00000
517.00000 1372.00000
611.00000 1278.00000
436.00000 1388.00000
497.00000 1401.00000
499.00000 1374.00000
490.00000 1189.00000
1174.00000 1350.00000
736.00000 1446.00000
748.00000 1352.00000
753.00000 1279.00000
770.00000 1182.00000
875.00000 1439.00000
885.00000 1351.00000
896.00000 1295.00000
908.00000 1209.00000
1019.00000 1414.00000
1029.00000 1348.00000
1036.00000 1318.00000
1044.00000 1263.00000
662.00000 1189.00000
391.00000 1203.00000
IMAGE=20_PR_5_01.jpg
ID=432
SCALE=0.032258
LM=25
117.00000 1132.00000
122.00000 1078.00000
146.00000 1073.00000
226.00000 1137.00000
396.00000 1190.00000
476.00000 1086.00000
317.00000 1214.00000
374.00000 1220.00000
368.00000 1191.00000
342.00000 1007.00000
1147.00000 1129.00000
630.00000 1240.00000
635.00000 1150.00000
639.00000 1078.00000
645.00000 987.00000
808.00000 1217.00000
814.00000 1133.00000
816.00000 1084.00000
822.00000 1009.00000
974.00000 1161.00000
980.00000 1116.00000
981.00000 1100.00000
984.00000 1060.00000
546.00000 995.00000
277.00000 1023.00000
IMAGE=20_PR_6_01.jpg
ID=433
SCALE=0.032258
LM=25
216.00000 690.00000
222.00000 628.00000
244.00000 621.00000
342.00000 683.00000
562.00000 717.00000
654.00000 596.00000
451.00000 754.00000
538.00000 758.00000
533.00000 724.00000
484.00000 521.00000
1513.00000 580.00000
867.00000 774.00000
864.00000 658.00000
861.00000 565.00000
864.00000 453.00000
1083.00000 731.00000
1083.00000 634.00000
1084.00000 574.00000
1085.00000 482.00000
1301.00000 660.00000
1297.00000 616.00000
1299.00000 585.00000
1294.00000 544.00000
728.00000 481.00000
383.00000 552.00000
IMAGE=20_PR_7_01.jpg
ID=434
SCALE=0.032258
LM=25
254.00000 1307.00000
267.00000 1258.00000
290.00000 1258.00000
353.00000 1339.00000
510.00000 1407.00000
606.00000 1309.00000
423.00000 1411.00000
483.00000 1429.00000
485.00000 1407.00000
492.00000 1225.00000
1311.00000 1364.00000
770.00000 1467.00000
775.00000 1383.00000
781.00000 1312.00000
790.00000 1226.00000
954.00000 1438.00000
959.00000 1369.00000
963.00000 1329.00000
971.00000 1262.00000
1132.00000 1400.00000
1135.00000 1364.00000
1134.00000 1342.00000
1139.00000 1313.00000
684.00000 1222.00000
370.00000 1241.00000
IMAGE=20_PR_8_01.jpg
ID=435
SCALE=0.032258
LM=25
109.00000 717.00000
111.00000 645.00000
142.00000 643.00000
216.00000 723.00000
466.00000 792.00000
533.00000 673.00000
325.00000 809.00000
412.00000 827.00000
412.00000 795.00000
394.00000 585.00000
1402.00000 746.00000
734.00000 869.00000
745.00000 754.00000
752.00000 665.00000
768.00000 550.00000
958.00000 843.00000
964.00000 745.00000
968.00000 690.00000
978.00000 590.00000
1178.00000 797.00000
1183.00000 742.00000
1184.00000 712.00000
1186.00000 677.00000
616.00000 570.00000
268.00000 604.00000
IMAGE=20_PR_9_01.jpg
ID=436
SCALE=0.032258
LM=25
194.00000 788.00000
217.00000 729.00000
242.00000 726.00000
308.00000 805.00000
523.00000 870.00000
602.00000 760.00000
406.00000 887.00000
480.00000 896.00000
477.00000 864.00000
466.00000 672.00000
1390.00000 769.00000
800.00000 932.00000
800.00000 837.00000
804.00000 752.00000
804.00000 657.00000
1004.00000 896.00000
1005.00000 818.00000
1001.00000 764.00000
1002.00000 689.00000
1192.00000 835.00000
1194.00000 794.00000
1194.00000 768.00000
1196.00000 740.00000
689.00000 670.00000
368.00000 693.00000
IMAGE=20_PR_10_01.jpg
ID=437
SCALE=0.032258
LM=25
403.00000 641.00000
409.00000 585.00000
434.00000 579.00000
523.00000 654.00000
693.00000 689.00000
788.00000 568.00000
612.00000 717.00000
684.00000 726.00000
678.00000 695.00000
641.00000 501.00000
1541.00000 574.00000
981.00000 720.00000
982.00000 621.00000
983.00000 541.00000
983.00000 453.00000
1172.00000 668.00000
1172.00000 589.00000
1174.00000 544.00000
1177.00000 465.00000
1356.00000 609.00000
1353.00000 573.00000
1351.00000 553.00000
1352.00000 511.00000
839.00000 471.00000
550.00000 523.00000
IMAGE=20_PR_11_01.jpg
ID=438
SCALE=0.032258
LM=25
204.00000 1472.00000
209.00000 1419.00000
242.00000 1410.00000
315.00000 1496.00000
527.00000 1531.00000
614.00000 1423.00000
419.00000 1559.00000
494.00000 1569.00000
490.00000 1543.00000
464.00000 1350.00000
1404.00000 1471.00000
800.00000 1601.00000
809.00000 1494.00000
814.00000 1414.00000
818.00000 1297.00000
1000.00000 1571.00000
1008.00000 1479.00000
1009.00000 1426.00000
1014.00000 1343.00000
1207.00000 1511.00000
1209.00000 1471.00000
1212.00000 1449.00000
1212.00000 1409.00000
624.00000 1336.00000
356.00000 1382.00000
IMAGE=20_PR_12_01.jpg
ID=439
SCALE=0.032258
LM=25
325.00000 977.00000
343.00000 912.00000
368.00000 917.00000
453.00000 1011.00000
652.00000 1086.00000
764.00000 975.00000
532.00000 1093.00000
627.00000 1115.00000
624.00000 1085.00000
619.00000 873.00000
1576.00000 1030.00000
952.00000 1169.00000
961.00000 1058.00000
963.00000 967.00000
972.00000 860.00000
1155.00000 1143.00000
1164.00000 1044.00000
1171.00000 985.00000
1179.00000 897.00000
1367.00000 1088.00000
1369.00000 1038.00000
1372.00000 1010.00000
1375.00000 975.00000
824.00000 876.00000
490.00000 902.00000
IMAGE=20_PR_13_01.jpg
ID=440
SCALE=0.032258
LM=25
375.00000 897.00000
389.00000 841.00000
418.00000 840.00000
466.00000 917.00000
642.00000 992.00000
738.00000 904.00000
564.00000 1008.00000
617.00000 1020.00000
615.00000 994.00000
620.00000 818.00000
1400.00000 995.00000
887.00000 1081.00000
899.00000 982.00000
911.00000 911.00000
925.00000 807.00000
1059.00000 1072.00000
1071.00000 987.00000
1079.00000 937.00000
1091.00000 851.00000
1229.00000 1035.00000
1232.00000 991.00000
1236.00000 969.00000
1242.00000 930.00000
816.00000 809.00000
525.00000 822.00000
IMAGE=20_PR_14_01.jpg
ID=441
SCALE=0.032258
LM=25
344.00000 966.00000
354.00000 909.00000
381.00000 909.00000
438.00000 991.00000
642.00000 1047.00000
723.00000 960.00000
541.00000 1064.00000
591.00000 1071.00000
593.00000 1048.00000
593.00000 865.00000
1439.00000 1060.00000
881.00000 1125.00000
894.00000 1031.00000
905.00000 962.00000
917.00000 866.00000
1065.00000 1112.00000
1081.00000 1028.00000
1088.00000 983.00000
1101.00000 915.00000
1253.00000 1071.00000
1259.00000 1033.00000
1260.00000 1016.00000
1268.00000 971.00000
802.00000 875.00000
491.00000 881.00000
IMAGE=20_PR_15_01.jpg
ID=442
SCALE=0.032258
LM=25
137.00000 406.00000
154.00000 353.00000
187.00000 347.00000
238.00000 420.00000
450.00000 490.00000
539.00000 389.00000
349.00000 512.00000
408.00000 524.00000
409.00000 494.00000
400.00000 296.00000
1316.00000 392.00000
720.00000 557.00000
723.00000 454.00000
728.00000 371.00000
723.00000 275.00000
926.00000 532.00000
929.00000 437.00000
925.00000 374.00000
925.00000 287.00000
1126.00000 446.00000
1123.00000 405.00000
1129.00000 377.00000
1125.00000 345.00000
602.00000 294.00000
272.00000 328.00000
IMAGE=20_PR_16_01.jpg
ID=443
SCALE=0.032258
LM=25
44.00000 657.00000
55.00000 607.00000
79.00000 598.00000
144.00000 662.00000
353.00000 701.00000
430.00000 587.00000
258.00000 735.00000
327.00000 734.00000
318.00000 700.00000
285.00000 521.00000
1168.00000 609.00000
608.00000 742.00000
613.00000 647.00000
619.00000 563.00000
616.00000 475.00000
793.00000 709.00000
798.00000 614.00000
800.00000 563.00000
803.00000 490.00000
988.00000 623.00000
989.00000 584.00000
991.00000 563.00000
992.00000 517.00000
485.00000 497.00000
211.00000 551.00000
IMAGE=20_PR_17_01.jpg
ID=444
SCALE=0.032258
LM=25
264.00000 690.00000
279.00000 638.00000
299.00000 637.00000
370.00000 710.00000
555.00000 777.00000
633.00000 685.00000
454.00000 787.00000
526.00000 798.00000
526.00000 777.00000
520.00000 599.00000
1289.00000 746.00000
780.00000 851.00000
790.00000 751.00000
799.00000 682.00000
810.00000 585.00000
944.00000 835.00000
954.00000 746.00000
959.00000 699.00000
967.00000 622.00000
1114.00000 785.00000
1118.00000 742.00000
1120.00000 724.00000
1128.00000 681.00000
699.00000 591.00000
373.00000 613.00000
IMAGE=20_PR_18_01.jpg
ID=445
SCALE=0.032258
LM=25
224.00000 1115.00000
238.00000 1059.00000
274.00000 1060.00000
324.00000 1163.00000
522.00000 1249.00000
629.00000 1146.00000
406.00000 1257.00000
484.00000 1279.00000
486.00000 1247.00000
503.00000 1038.00000
1441.00000 1280.00000
806.00000 1346.00000
822.00000 1240.00000
836.00000 1156.00000
855.00000 1041.00000
1019.00000 1337.00000
1029.00000 1246.00000
1040.00000 1188.00000
1055.00000 1100.00000
1233.00000 1301.00000
1245.00000 1253.00000
1247.00000 1232.00000
1254.00000 1179.00000
721.00000 1051.00000
400.00000 1057.00000
IMAGE=20_PR_19_01.jpg
ID=446
SCALE=0.032358
LM=25
267.00000 836.00000
279.00000 779.00000
300.00000 776.00000
377.00000 860.00000
612.00000 927.00000
690.00000 818.00000
484.00000 954.00000
556.00000 969.00000
556.00000 934.00000
546.00000 715.00000
1567.00000 801.00000
910.00000 1000.00000
910.00000 890.00000
911.00000 798.00000
912.00000 686.00000
1129.00000 949.00000
1130.00000 858.00000
1132.00000 803.00000
1130.00000 717.00000
1351.00000 873.00000
1347.00000 837.00000
1347.00000 804.00000
1345.00000 767.00000
779.00000 703.00000
420.00000 741.00000
IMAGE=20_PR_20_01.jpg
ID=447
SCALE=0.032358
LM=25
146.00000 778.00000
158.00000 719.00000
187.00000 714.00000
247.00000 800.00000
484.00000 892.00000
571.00000 766.00000
361.00000 910.00000
434.00000 925.00000
433.00000 889.00000
430.00000 670.00000
1427.00000 867.00000
768.00000 974.00000
782.00000 849.00000
793.00000 760.00000
812.00000 629.00000
989.00000 935.00000
1000.00000 827.00000
1008.00000 771.00000
1021.00000 662.00000
1213.00000 857.00000
1216.00000 821.00000
1218.00000 796.00000
1221.00000 761.00000
644.00000 653.00000
312.00000 691.00000
IMAGE=20_PR_21_01.jpg
ID=448
SCALE=0.032358
LM=25
56.00000 972.00000
68.00000 923.00000
90.00000 915.00000
175.00000 1001.00000
401.00000 1055.00000
477.00000 940.00000
283.00000 1088.00000
354.00000 1098.00000
349.00000 1060.00000
335.00000 861.00000
1363.00000 987.00000
700.00000 1113.00000
707.00000 1008.00000
714.00000 914.00000
714.00000 810.00000
912.00000 1090.00000
918.00000 983.00000
920.00000 928.00000
923.00000 834.00000
1143.00000 1030.00000
1146.00000 983.00000
1151.00000 953.00000
1151.00000 905.00000
558.00000 833.00000
191.00000 884.00000
IMAGE=20_PR_22_01.jpg
ID=449
SCALE=0.032358
LM=25
64.00000 981.00000
68.00000 936.00000
90.00000 919.00000
166.00000 994.00000
339.00000 1024.00000
414.00000 917.00000
244.00000 1052.00000
320.00000 1053.00000
314.00000 1027.00000
277.00000 857.00000
1109.00000 938.00000
587.00000 1058.00000
592.00000 966.00000
594.00000 895.00000
599.00000 810.00000
757.00000 1041.00000
764.00000 952.00000
767.00000 906.00000
774.00000 829.00000
927.00000 990.00000
929.00000 942.00000
931.00000 918.00000
935.00000 873.00000
460.00000 833.00000
188.00000 883.00000
IMAGE=20_PR_23_01.jpg
ID=450
SCALE=0.032358
LM=25
36.00000 1126.00000
42.00000 1081.00000
66.00000 1079.00000
136.00000 1141.00000
327.00000 1207.00000
402.00000 1094.00000
238.00000 1231.00000
291.00000 1234.00000
287.00000 1214.00000
275.00000 1029.00000
1184.00000 1167.00000
584.00000 1264.00000
592.00000 1162.00000
600.00000 1081.00000
610.00000 991.00000
783.00000 1240.00000
790.00000 1151.00000
796.00000 1099.00000
801.00000 1022.00000
985.00000 1181.00000
988.00000 1147.00000
989.00000 1121.00000
994.00000 1082.00000
449.00000 1003.00000
195.00000 1041.00000
IMAGE=20_PR_24_01.jpg
ID=451
SCALE=0.032358
LM=25
194.00000 870.00000
208.00000 830.00000
247.00000 819.00000
317.00000 912.00000
514.00000 986.00000
604.00000 879.00000
403.00000 989.00000
462.00000 1002.00000
462.00000 973.00000
469.00000 794.00000
1425.00000 872.00000
803.00000 1035.00000
807.00000 944.00000
806.00000 866.00000
805.00000 776.00000
1015.00000 989.00000
1016.00000 920.00000
1012.00000 872.00000
1012.00000 791.00000
1223.00000 928.00000
1227.00000 892.00000
1226.00000 872.00000
1226.00000 832.00000
678.00000 790.00000
370.00000 797.00000
IMAGE=24_PR_1_01.jpg
ID=452
SCALE=0.032466
LM=25
212.00000 1076.00000
225.00000 1022.00000
257.00000 1014.00000
321.00000 1102.00000
552.00000 1169.00000
635.00000 1061.00000
433.00000 1183.00000
494.00000 1198.00000
495.00000 1168.00000
494.00000 958.00000
1500.00000 1160.00000
836.00000 1237.00000
849.00000 1131.00000
858.00000 1046.00000
872.00000 942.00000
1054.00000 1217.00000
1063.00000 1124.00000
1068.00000 1063.00000
1079.00000 975.00000
1279.00000 1170.00000
1279.00000 1123.00000
1283.00000 1098.00000
1290.00000 1053.00000
723.00000 951.00000
389.00000 969.00000
IMAGE=24_PR_2_01.jpg
ID=453
SCALE=0.032466
LM=25
137.00000 804.00000
155.00000 766.00000
177.00000 760.00000
226.00000 830.00000
450.00000 884.00000
504.00000 785.00000
328.00000 910.00000
382.00000 919.00000
382.00000 892.00000
383.00000 724.00000
1189.00000 809.00000
674.00000 930.00000
679.00000 845.00000
679.00000 774.00000
682.00000 688.00000
842.00000 917.00000
844.00000 835.00000
845.00000 779.00000
852.00000 709.00000
1013.00000 867.00000
1014.00000 820.00000
1017.00000 791.00000
1016.00000 759.00000
568.00000 704.00000
282.00000 740.00000
IMAGE=24_PR_3_01.jpg
ID=454
SCALE=0.032466
LM=25
148.00000 881.00000
151.00000 833.00000
185.00000 817.00000
253.00000 918.00000
474.00000 984.00000
566.00000 878.00000
353.00000 1002.00000
419.00000 1011.00000
420.00000 988.00000
426.00000 783.00000
1449.00000 899.00000
778.00000 1054.00000
780.00000 948.00000
783.00000 867.00000
790.00000 762.00000
993.00000 1016.00000
996.00000 931.00000
998.00000 881.00000
999.00000 806.00000
1220.00000 950.00000
1220.00000 917.00000
1223.00000 894.00000
1226.00000 862.00000
622.00000 778.00000
317.00000 793.00000
IMAGE=24_PR_4_01.jpg
ID=455
SCALE=0.032466
LM=25
288.00000 997.00000
302.00000 955.00000
328.00000 945.00000
388.00000 1023.00000
568.00000 1080.00000
650.00000 986.00000
479.00000 1101.00000
529.00000 1108.00000
528.00000 1076.00000
527.00000 899.00000
1294.00000 1019.00000
803.00000 1147.00000
810.00000 1048.00000
814.00000 978.00000
821.00000 879.00000
964.00000 1124.00000
969.00000 1038.00000
972.00000 994.00000
978.00000 912.00000
1129.00000 1069.00000
1133.00000 1028.00000
1132.00000 1006.00000
1134.00000 966.00000
716.00000 888.00000
427.00000 912.00000
IMAGE=24_PR_6_01.jpg
ID=456
SCALE=0.032466
LM=25
233.00000 712.00000
249.00000 659.00000
270.00000 652.00000
345.00000 730.00000
589.00000 795.00000
656.00000 687.00000
504.00000 826.00000
526.00000 831.00000
523.00000 791.00000
513.00000 594.00000
1382.00000 742.00000
819.00000 871.00000
829.00000 761.00000
840.00000 676.00000
845.00000 568.00000
1006.00000 844.00000
1014.00000 746.00000
1020.00000 689.00000
1028.00000 592.00000
1192.00000 784.00000
1195.00000 740.00000
1196.00000 712.00000
1207.00000 666.00000
736.00000 578.00000
427.00000 623.00000
IMAGE=24_PR_7_01.jpg
ID=457
SCALE=0.032466
LM=25
116.00000 789.00000
118.00000 725.00000
153.00000 711.00000
217.00000 796.00000
457.00000 844.00000
533.00000 740.00000
330.00000 877.00000
409.00000 884.00000
404.00000 850.00000
378.00000 645.00000
1327.00000 812.00000
715.00000 913.00000
724.00000 812.00000
735.00000 727.00000
748.00000 623.00000
916.00000 902.00000
927.00000 810.00000
936.00000 752.00000
946.00000 658.00000
1125.00000 864.00000
1128.00000 812.00000
1129.00000 784.00000
1134.00000 727.00000
619.00000 639.00000
236.00000 682.00000
IMAGE=24_PR_8_01.jpg
ID=458
SCALE=0.032258
LM=25
155.00000 822.00000
172.00000 765.00000
197.00000 762.00000
259.00000 841.00000
501.00000 912.00000
569.00000 803.00000
381.00000 940.00000
438.00000 946.00000
435.00000 902.00000
429.00000 718.00000
1396.00000 832.00000
770.00000 978.00000
776.00000 874.00000
778.00000 781.00000
781.00000 679.00000
971.00000 946.00000
977.00000 847.00000
979.00000 788.00000
983.00000 699.00000
1183.00000 888.00000
1186.00000 834.00000
1187.00000 807.00000
1191.00000 750.00000
645.00000 700.00000
338.00000 729.00000
IMAGE=24_PR_9_01.jpg
ID=459
SCALE=0.032258
LM=25
424.00000 911.00000
422.00000 855.00000
446.00000 837.00000
540.00000 925.00000
774.00000 945.00000
830.00000 831.00000
645.00000 980.00000
714.00000 983.00000
712.00000 956.00000
676.00000 754.00000
1467.00000 861.00000
983.00000 991.00000
987.00000 897.00000
992.00000 811.00000
996.00000 723.00000
1140.00000 959.00000
1145.00000 878.00000
1149.00000 815.00000
1150.00000 752.00000
1302.00000 905.00000
1304.00000 859.00000
1309.00000 824.00000
1310.00000 781.00000
892.00000 731.00000
577.00000 792.00000
IMAGE=24_PR_10_01.jpg
ID=460
SCALE=0.032257
LM=25
288.00000 813.00000
295.00000 763.00000
325.00000 757.00000
408.00000 839.00000
649.00000 891.00000
733.00000 781.00000
533.00000 925.00000
594.00000 930.00000
591.00000 893.00000
579.00000 697.00000
1564.00000 823.00000
929.00000 959.00000
935.00000 859.00000
941.00000 773.00000
949.00000 669.00000
1142.00000 945.00000
1149.00000 843.00000
1150.00000 787.00000
1155.00000 691.00000
1351.00000 888.00000
1355.00000 833.00000
1358.00000 808.00000
1361.00000 752.00000
816.00000 685.00000
450.00000 712.00000
IMAGE=24_PR_11_01.jpg
ID=461
SCALE=0.032257
LM=25
60.00000 739.00000
75.00000 685.00000
101.00000 671.00000
163.00000 746.00000
402.00000 794.00000
478.00000 672.00000
280.00000 826.00000
363.00000 831.00000
358.00000 794.00000
329.00000 606.00000
1334.00000 682.00000
686.00000 842.00000
689.00000 739.00000
692.00000 655.00000
695.00000 549.00000
905.00000 810.00000
907.00000 711.00000
909.00000 657.00000
913.00000 562.00000
1118.00000 742.00000
1119.00000 692.00000
1118.00000 667.00000
1122.00000 616.00000
557.00000 572.00000
200.00000 641.00000
IMAGE=24_PR_12_01.jpg
ID=462
SCALE=0.032257
LM=25
555.00000 624.00000
568.00000 578.00000
589.00000 574.00000
663.00000 648.00000
927.00000 702.00000
968.00000 600.00000
764.00000 734.00000
840.00000 749.00000
839.00000 711.00000
824.00000 518.00000
1757.00000 649.00000
1152.00000 771.00000
1158.00000 671.00000
1165.00000 590.00000
1173.00000 483.00000
1349.00000 739.00000
1362.00000 655.00000
1363.00000 604.00000
1373.00000 519.00000
1551.00000 694.00000
1558.00000 647.00000
1560.00000 620.00000
1568.00000 578.00000
1041.00000 504.00000
689.00000 534.00000
IMAGE=24_PR_13_01.jpg
ID=463
SCALE=0.032257
LM=25
74.00000 770.00000
88.00000 722.00000
114.00000 714.00000
185.00000 801.00000
402.00000 862.00000
493.00000 741.00000
295.00000 887.00000
361.00000 898.00000
359.00000 860.00000
349.00000 660.00000
1386.00000 767.00000
711.00000 921.00000
714.00000 817.00000
717.00000 732.00000
722.00000 628.00000
935.00000 894.00000
939.00000 795.00000
942.00000 745.00000
946.00000 651.00000
1160.00000 827.00000
1160.00000 782.00000
1163.00000 763.00000
1168.00000 725.00000
565.00000 640.00000
205.00000 683.00000
IMAGE=24_PR_14_01.jpg
ID=464
SCALE=0.032257
LM=25
76.00000 1040.00000
90.00000 985.00000
117.00000 982.00000
172.00000 1066.00000
370.00000 1128.00000
457.00000 1034.00000
269.00000 1148.00000
335.00000 1164.00000
333.00000 1127.00000
329.00000 942.00000
1217.00000 1136.00000
624.00000 1210.00000
639.00000 1111.00000
650.00000 1037.00000
670.00000 940.00000
821.00000 1204.00000
834.00000 1110.00000
842.00000 1065.00000
856.00000 973.00000
1020.00000 1164.00000
1025.00000 1117.00000
1028.00000 1098.00000
1036.00000 1048.00000
534.00000 948.00000
223.00000 951.00000
IMAGE=24_PR_15_01.jpg
ID=465
SCALE=0.032257
LM=25
72.00000 1120.00000
81.00000 1063.00000
112.00000 1054.00000
184.00000 1127.00000
420.00000 1186.00000
482.00000 1079.00000
343.00000 1220.00000
357.00000 1224.00000
354.00000 1186.00000
338.00000 996.00000
1285.00000 1127.00000
669.00000 1259.00000
678.00000 1149.00000
686.00000 1063.00000
693.00000 961.00000
878.00000 1229.00000
884.00000 1131.00000
888.00000 1080.00000
894.00000 991.00000
1082.00000 1171.00000
1081.00000 1124.00000
1086.00000 1106.00000
1089.00000 1057.00000
553.00000 974.00000
246.00000 1007.00000
IMAGE=24_PR_16_01.jpg
ID=466
SCALE=0.032257
LM=25
397.00000 1045.00000
420.00000 997.00000
441.00000 994.00000
507.00000 1072.00000
675.00000 1138.00000
777.00000 1050.00000
587.00000 1156.00000
650.00000 1168.00000
650.00000 1132.00000
651.00000 964.00000
1496.00000 1105.00000
947.00000 1211.00000
953.00000 1119.00000
960.00000 1046.00000
967.00000 948.00000
1131.00000 1190.00000
1136.00000 1106.00000
1141.00000 1057.00000
1147.00000 991.00000
1313.00000 1136.00000
1316.00000 1094.00000
1318.00000 1075.00000
1322.00000 1032.00000
854.00000 957.00000
535.00000 972.00000
IMAGE=24_PR_17_01.jpg
ID=467
SCALE=0.032257
LM=25
417.00000 1303.00000
429.00000 1246.00000
451.00000 1236.00000
539.00000 1323.00000
790.00000 1366.00000
859.00000 1249.00000
642.00000 1402.00000
724.00000 1409.00000
721.00000 1368.00000
702.00000 1158.00000
1642.00000 1283.00000
1047.00000 1424.00000
1051.00000 1315.00000
1055.00000 1230.00000
1057.00000 1123.00000
1243.00000 1393.00000
1249.00000 1294.00000
1252.00000 1239.00000
1258.00000 1146.00000
1449.00000 1317.00000
1450.00000 1284.00000
1452.00000 1261.00000
1454.00000 1208.00000
924.00000 1142.00000
583.00000 1186.00000
IMAGE=24_PR_18_01.jpg
ID=468
SCALE=0.032257
LM=25
334.00000 714.00000
347.00000 663.00000
375.00000 653.00000
443.00000 721.00000
689.00000 778.00000
739.00000 676.00000
553.00000 813.00000
617.00000 824.00000
613.00000 797.00000
594.00000 589.00000
1556.00000 692.00000
905.00000 851.00000
909.00000 753.00000
911.00000 666.00000
915.00000 569.00000
1144.00000 826.00000
1149.00000 730.00000
1149.00000 680.00000
1150.00000 594.00000
1349.00000 745.00000
1349.00000 711.00000
1350.00000 690.00000
1350.00000 654.00000
804.00000 575.00000
536.00000 597.00000
IMAGE=24_PR_19_01.jpg
ID=469
SCALE=0.032257
LM=25
126.00000 879.00000
140.00000 836.00000
177.00000 832.00000
220.00000 919.00000
405.00000 992.00000
495.00000 901.00000
314.00000 1001.00000
367.00000 1017.00000
369.00000 983.00000
379.00000 805.00000
1199.00000 983.00000
655.00000 1073.00000
663.00000 981.00000
673.00000 906.00000
685.00000 812.00000
835.00000 1059.00000
841.00000 980.00000
846.00000 929.00000
855.00000 859.00000
1015.00000 1018.00000
1021.00000 981.00000
1025.00000 956.00000
1028.00000 921.00000
574.00000 812.00000
274.00000 833.00000
IMAGE=24_PR_20_01.jpg
ID=470
SCALE=0.032257
LM=25
159.00000 523.00000
167.00000 469.00000
186.00000 459.00000
263.00000 526.00000
477.00000 573.00000
551.00000 469.00000
366.00000 605.00000
438.00000 612.00000
432.00000 572.00000
406.00000 390.00000
1308.00000 520.00000
728.00000 637.00000
734.00000 546.00000
741.00000 456.00000
747.00000 370.00000
919.00000 611.00000
927.00000 528.00000
931.00000 476.00000
937.00000 401.00000
1113.00000 564.00000
1117.00000 525.00000
1120.00000 501.00000
1123.00000 467.00000
634.00000 377.00000
307.00000 410.00000
IMAGE=24_PR_21_01.jpg
ID=471
SCALE=0.032257
LM=25
262.00000 1248.00000
273.00000 1205.00000
297.00000 1192.00000
368.00000 1282.00000
548.00000 1319.00000
627.00000 1208.00000
457.00000 1346.00000
523.00000 1352.00000
519.00000 1320.00000
494.00000 1138.00000
1280.00000 1249.00000
747.00000 1364.00000
752.00000 1278.00000
759.00000 1190.00000
764.00000 1114.00000
938.00000 1340.00000
946.00000 1251.00000
950.00000 1192.00000
954.00000 1119.00000
1111.00000 1269.00000
1114.00000 1238.00000
1113.00000 1211.00000
1119.00000 1159.00000
703.00000 1114.00000
432.00000 1155.00000
IMAGE=24_PR_22_01.jpg
ID=472
SCALE=0.032257
LM=25
93.00000 724.00000
101.00000 665.00000
131.00000 654.00000
193.00000 726.00000
432.00000 773.00000
503.00000 657.00000
311.00000 815.00000
388.00000 817.00000
382.00000 784.00000
348.00000 568.00000
1314.00000 680.00000
705.00000 826.00000
711.00000 716.00000
711.00000 632.00000
713.00000 528.00000
914.00000 789.00000
912.00000 694.00000
917.00000 645.00000
918.00000 553.00000
1116.00000 717.00000
1115.00000 674.00000
1116.00000 656.00000
1117.00000 609.00000
576.00000 547.00000
282.00000 590.00000
IMAGE=24_PR_23_01.jpg
ID=473
SCALE=0.032257
LM=25
185.00000 937.00000
203.00000 889.00000
223.00000 878.00000
284.00000 949.00000
489.00000 1011.00000
560.00000 903.00000
386.00000 1033.00000
444.00000 1034.00000
442.00000 1007.00000
427.00000 823.00000
1359.00000 958.00000
747.00000 1065.00000
754.00000 966.00000
760.00000 886.00000
769.00000 792.00000
950.00000 1030.00000
957.00000 946.00000
959.00000 903.00000
966.00000 828.00000
1156.00000 979.00000
1159.00000 944.00000
1159.00000 925.00000
1163.00000 893.00000
646.00000 807.00000
343.00000 839.00000
IMAGE=24_PR_24_01.jpg
ID=474
SCALE=0.032257
LM=25
144.00000 611.00000
152.00000 565.00000
172.00000 552.00000
242.00000 619.00000
488.00000 647.00000
525.00000 554.00000
348.00000 700.00000
418.00000 703.00000
414.00000 683.00000
385.00000 478.00000
1298.00000 598.00000
710.00000 716.00000
716.00000 611.00000
721.00000 533.00000
725.00000 438.00000
904.00000 673.00000
910.00000 590.00000
914.00000 545.00000
920.00000 471.00000
1102.00000 618.00000
1104.00000 584.00000
1107.00000 563.00000
1108.00000 527.00000
591.00000 450.00000
251.00000 515.00000
IMAGE=28_PR_1_01.jpg
ID=475
SCALE=0.032362
LM=25
311.00000 666.00000
332.00000 623.00000
347.00000 618.00000
410.00000 692.00000
646.00000 778.00000
693.00000 672.00000
501.00000 796.00000
564.00000 807.00000
566.00000 785.00000
574.00000 578.00000
1419.00000 710.00000
874.00000 855.00000
880.00000 752.00000
883.00000 676.00000
887.00000 579.00000
1059.00000 836.00000
1064.00000 746.00000
1067.00000 694.00000
1069.00000 612.00000
1236.00000 775.00000
1240.00000 735.00000
1240.00000 715.00000
1245.00000 674.00000
761.00000 585.00000
445.00000 591.00000
IMAGE=28_PR_2_01.jpg
ID=476
SCALE=0.032362
LM=25
163.00000 1264.00000
177.00000 1212.00000
202.00000 1209.00000
272.00000 1282.00000
504.00000 1318.00000
541.00000 1224.00000
372.00000 1356.00000
433.00000 1362.00000
430.00000 1337.00000
403.00000 1140.00000
1217.00000 1208.00000
712.00000 1383.00000
709.00000 1285.00000
709.00000 1209.00000
707.00000 1107.00000
882.00000 1346.00000
881.00000 1259.00000
879.00000 1213.00000
876.00000 1130.00000
1048.00000 1280.00000
1048.00000 1237.00000
1048.00000 1213.00000
1048.00000 1175.00000
610.00000 1122.00000
291.00000 1167.00000
IMAGE=28_PR_3_01.jpg
ID=477
SCALE=0.032467
LM=25
96.00000 746.00000
115.00000 695.00000
137.00000 685.00000
207.00000 768.00000
465.00000 822.00000
498.00000 718.00000
307.00000 854.00000
375.00000 867.00000
374.00000 842.00000
356.00000 629.00000
1273.00000 782.00000
676.00000 901.00000
685.00000 799.00000
693.00000 711.00000
703.00000 611.00000
871.00000 881.00000
880.00000 791.00000
885.00000 740.00000
893.00000 651.00000
1072.00000 835.00000
1076.00000 794.00000
1079.00000 773.00000
1083.00000 725.00000
580.00000 616.00000
257.00000 643.00000
IMAGE=28_PR_4_01.jpg
ID=478
SCALE=0.032467
LM=25
43.00000 1170.00000
63.00000 1127.00000
79.00000 1121.00000
141.00000 1200.00000
385.00000 1255.00000
399.00000 1155.00000
233.00000 1271.00000
288.00000 1278.00000
288.00000 1265.00000
279.00000 1093.00000
1160.00000 1234.00000
575.00000 1311.00000
584.00000 1231.00000
593.00000 1148.00000
602.00000 1070.00000
767.00000 1300.00000
775.00000 1211.00000
781.00000 1167.00000
788.00000 1088.00000
962.00000 1246.00000
970.00000 1209.00000
974.00000 1186.00000
978.00000 1145.00000
469.00000 1082.00000
164.00000 1109.00000
IMAGE=28_PR_5_01(INJURE).jpg
ID=479
SCALE=0.032467
LM=25
146.00000 834.00000
163.00000 783.00000
188.00000 775.00000
272.00000 853.00000
545.00000 897.00000
574.00000 783.00000
373.00000 935.00000
447.00000 942.00000
442.00000 920.00000
415.00000 705.00000
1415.00000 778.00000
785.00000 964.00000
784.00000 848.00000
784.00000 756.00000
784.00000 642.00000
994.00000 913.00000
993.00000 809.00000
995.00000 752.00000
995.00000 651.00000
1205.00000 828.00000
1205.00000 781.00000
1205.00000 756.00000
1205.00000 708.00000
654.00000 665.00000
289.00000 733.00000
IMAGE=28_PR_6_01.jpg
ID=480
SCALE=0.032467
LM=25
35.00000 624.00000
59.00000 577.00000
81.00000 561.00000
156.00000 627.00000
432.00000 687.00000
456.00000 568.00000
264.00000 726.00000
337.00000 728.00000
337.00000 717.00000
306.00000 495.00000
1350.00000 525.00000
691.00000 739.00000
685.00000 623.00000
681.00000 536.00000
677.00000 426.00000
906.00000 682.00000
903.00000 574.00000
901.00000 521.00000
897.00000 426.00000
1129.00000 583.00000
1125.00000 536.00000
1126.00000 511.00000
1124.00000 470.00000
530.00000 461.00000
171.00000 519.00000
IMAGE=28_PR_7_01.jpg
ID=481
SCALE=0.032467
LM=25
146.00000 1064.00000
178.00000 1010.00000
191.00000 1009.00000
278.00000 1090.00000
566.00000 1160.00000
590.00000 1059.00000
357.00000 1189.00000
446.00000 1199.00000
446.00000 1176.00000
446.00000 967.00000
1477.00000 1084.00000
807.00000 1234.00000
811.00000 1124.00000
813.00000 1037.00000
815.00000 930.00000
1028.00000 1192.00000
1032.00000 1098.00000
1035.00000 1047.00000
1035.00000 967.00000
1253.00000 1126.00000
1254.00000 1088.00000
1255.00000 1064.00000
1257.00000 1018.00000
663.00000 957.00000
308.00000 977.00000
IMAGE=28_PR_8_01.jpg
ID=482
SCALE=0.032467
LM=25
166.00000 1116.00000
192.00000 1070.00000
216.00000 1066.00000
283.00000 1152.00000
558.00000 1242.00000
599.00000 1141.00000
378.00000 1252.00000
451.00000 1269.00000
451.00000 1243.00000
461.00000 1034.00000
1407.00000 1230.00000
790.00000 1335.00000
803.00000 1232.00000
813.00000 1146.00000
825.00000 1037.00000
990.00000 1316.00000
1004.00000 1227.00000
1009.00000 1178.00000
1020.00000 1092.00000
1203.00000 1275.00000
1208.00000 1233.00000
1209.00000 1211.00000
1215.00000 1168.00000
675.00000 1048.00000
317.00000 1036.00000
IMAGE=28_PR_9_01.jpg
ID=483
SCALE=0.032467
LM=25
70.00000 1094.00000
104.00000 1045.00000
118.00000 1040.00000
193.00000 1132.00000
464.00000 1190.00000
502.00000 1088.00000
288.00000 1211.00000
359.00000 1220.00000
359.00000 1196.00000
356.00000 986.00000
1389.00000 1132.00000
717.00000 1272.00000
723.00000 1163.00000
730.00000 1075.00000
734.00000 964.00000
943.00000 1241.00000
949.00000 1145.00000
951.00000 1092.00000
955.00000 996.00000
1170.00000 1184.00000
1172.00000 1134.00000
1173.00000 1117.00000
1174.00000 1060.00000
592.00000 974.00000
226.00000 1010.00000
IMAGE=28_PR_10_01.jpg
ID=484
SCALE=0.032362
LM=25
485.00000 1277.00000
503.00000 1236.00000
525.00000 1224.00000
582.00000 1302.00000
814.00000 1317.00000
840.00000 1220.00000
684.00000 1353.00000
741.00000 1354.00000
739.00000 1336.00000
713.00000 1155.00000
1499.00000 1243.00000
1000.00000 1359.00000
1004.00000 1272.00000
1007.00000 1201.00000
1011.00000 1119.00000
1165.00000 1325.00000
1168.00000 1247.00000
1169.00000 1206.00000
1173.00000 1133.00000
1332.00000 1270.00000
1333.00000 1239.00000
1334.00000 1216.00000
1338.00000 1178.00000
890.00000 1133.00000
627.00000 1172.00000
IMAGE=28_PR_11_01.jpg
ID=485
SCALE=0.032362
LM=25
152.00000 948.00000
170.00000 893.00000
194.00000 881.00000
272.00000 970.00000
525.00000 1010.00000
575.00000 909.00000
371.00000 1041.00000
451.00000 1050.00000
449.00000 1027.00000
430.00000 825.00000
1330.00000 950.00000
758.00000 1088.00000
765.00000 984.00000
769.00000 905.00000
775.00000 797.00000
948.00000 1055.00000
952.00000 969.00000
955.00000 920.00000
960.00000 831.00000
1143.00000 993.00000
1144.00000 956.00000
1145.00000 934.00000
1147.00000 892.00000
637.00000 803.00000
300.00000 846.00000
IMAGE=28_PR_12_01.jpg
ID=486
SCALE=0.032362
LM=25
129.00000 1329.00000
158.00000 1289.00000
177.00000 1283.00000
236.00000 1364.00000
493.00000 1426.00000
524.00000 1335.00000
325.00000 1439.00000
394.00000 1454.00000
394.00000 1433.00000
391.00000 1253.00000
1338.00000 1435.00000
709.00000 1514.00000
718.00000 1419.00000
729.00000 1341.00000
739.00000 1245.00000
918.00000 1496.00000
928.00000 1419.00000
935.00000 1371.00000
944.00000 1295.00000
1131.00000 1458.00000
1135.00000 1421.00000
1137.00000 1404.00000
1142.00000 1362.00000
615.00000 1244.00000
287.00000 1260.00000
IMAGE=28_PR_13_01.jpg
ID=487
SCALE=0.032362
LM=25
39.00000 1324.00000
62.00000 1272.00000
88.00000 1265.00000
160.00000 1348.00000
458.00000 1409.00000
489.00000 1294.00000
258.00000 1431.00000
349.00000 1447.00000
349.00000 1437.00000
329.00000 1189.00000
1404.00000 1308.00000
720.00000 1480.00000
721.00000 1369.00000
723.00000 1278.00000
727.00000 1163.00000
948.00000 1434.00000
950.00000 1340.00000
950.00000 1285.00000
950.00000 1187.00000
1180.00000 1362.00000
1181.00000 1318.00000
1181.00000 1294.00000
1181.00000 1250.00000
580.00000 1179.00000
190.00000 1221.00000
IMAGE=28_PR_14_01.jpg
ID=488
SCALE=0.032362
LM=25
230.00000 795.00000
257.00000 748.00000
273.00000 739.00000
340.00000 821.00000
582.00000 881.00000
637.00000 776.00000
432.00000 910.00000
505.00000 923.00000
505.00000 900.00000
500.00000 687.00000
1469.00000 828.00000
833.00000 956.00000
840.00000 858.00000
844.00000 773.00000
850.00000 673.00000
1045.00000 923.00000
1049.00000 839.00000
1053.00000 787.00000
1057.00000 705.00000
1259.00000 859.00000
1262.00000 823.00000
1265.00000 800.00000
1265.00000 760.00000
713.00000 684.00000
405.00000 696.00000
IMAGE=28_PR_15_01.jpg
ID=489
SCALE=0.032573
LM=25
130.00000 1466.00000
156.00000 1429.00000
179.00000 1419.00000
252.00000 1509.00000
566.00000 1572.00000
593.00000 1465.00000
361.00000 1596.00000
443.00000 1611.00000
444.00000 1588.00000
442.00000 1356.00000
1505.00000 1525.00000
813.00000 1668.00000
820.00000 1553.00000
826.00000 1456.00000
834.00000 1333.00000
1039.00000 1637.00000
1048.00000 1533.00000
1052.00000 1473.00000
1058.00000 1368.00000
1273.00000 1568.00000
1275.00000 1521.00000
1278.00000 1499.00000
1282.00000 1450.00000
684.00000 1345.00000
279.00000 1388.00000
IMAGE=28_PR_16_01.jpg
ID=490
SCALE=0.032573
LM=25
135.00000 1260.00000
158.00000 1215.00000
180.00000 1200.00000
248.00000 1279.00000
517.00000 1312.00000
546.00000 1209.00000
356.00000 1355.00000
425.00000 1361.00000
423.00000 1336.00000
395.00000 1120.00000
1347.00000 1259.00000
739.00000 1387.00000
745.00000 1282.00000
750.00000 1193.00000
758.00000 1082.00000
940.00000 1357.00000
945.00000 1260.00000
947.00000 1203.00000
953.00000 1114.00000
1144.00000 1292.00000
1146.00000 1247.00000
1148.00000 1220.00000
1153.00000 1171.00000
624.00000 1090.00000
292.00000 1143.00000
IMAGE=28_PR_17_01.jpg
ID=491
SCALE=0.032573
LM=25
148.00000 340.00000
173.00000 305.00000
196.00000 297.00000
254.00000 372.00000
568.00000 397.00000
556.00000 307.00000
363.00000 452.00000
432.00000 454.00000
430.00000 433.00000
412.00000 227.00000
1382.00000 298.00000
768.00000 464.00000
768.00000 367.00000
767.00000 281.00000
766.00000 186.00000
972.00000 429.00000
971.00000 339.00000
970.00000 287.00000
969.00000 198.00000
1179.00000 364.00000
1178.00000 319.00000
1177.00000 297.00000
1177.00000 251.00000
624.00000 205.00000
289.00000 264.00000
IMAGE=28_PR_18_01.jpg
ID=492
SCALE=0.032573
LM=25
232.00000 1425.00000
257.00000 1381.00000
269.00000 1373.00000
354.00000 1445.00000
620.00000 1516.00000
634.00000 1413.00000
452.00000 1556.00000
506.00000 1562.00000
506.00000 1545.00000
497.00000 1315.00000
1466.00000 1435.00000
838.00000 1578.00000
842.00000 1476.00000
846.00000 1397.00000
850.00000 1296.00000
1049.00000 1539.00000
1050.00000 1446.00000
1052.00000 1402.00000
1056.00000 1326.00000
1259.00000 1473.00000
1260.00000 1430.00000
1261.00000 1410.00000
1264.00000 1373.00000
715.00000 1315.00000
370.00000 1337.00000
IMAGE=28_PR_19_01.jpg
ID=493
SCALE=0.032573
LM=25
144.00000 1046.00000
166.00000 992.00000
183.00000 988.00000
262.00000 1077.00000
515.00000 1130.00000
556.00000 1030.00000
345.00000 1164.00000
433.00000 1180.00000
433.00000 1156.00000
413.00000 932.00000
1357.00000 1108.00000
746.00000 1200.00000
755.00000 1102.00000
765.00000 1025.00000
775.00000 928.00000
945.00000 1167.00000
952.00000 1088.00000
959.00000 1041.00000
967.00000 974.00000
1155.00000 1116.00000
1158.00000 1089.00000
1160.00000 1063.00000
1163.00000 1031.00000
627.00000 932.00000
318.00000 943.00000
IMAGE=28_PR_20_01.jpg
ID=494
SCALE=0.032573
LM=25
123.00000 795.00000
145.00000 753.00000
167.00000 734.00000
238.00000 833.00000
507.00000 888.00000
539.00000 780.00000
334.00000 909.00000
407.00000 918.00000
407.00000 906.00000
398.00000 699.00000
1298.00000 759.00000
737.00000 953.00000
734.00000 851.00000
733.00000 761.00000
728.00000 658.00000
929.00000 924.00000
923.00000 825.00000
925.00000 765.00000
922.00000 666.00000
1112.00000 864.00000
1111.00000 799.00000
1109.00000 763.00000
1108.00000 703.00000
616.00000 686.00000
256.00000 718.00000
IMAGE=28_PR_21_01.jpg
ID=495
SCALE=0.032573
LM=25
208.00000 1209.00000
236.00000 1156.00000
252.00000 1146.00000
324.00000 1239.00000
574.00000 1301.00000
620.00000 1200.00000
421.00000 1321.00000
495.00000 1340.00000
495.00000 1311.00000
488.00000 1107.00000
1398.00000 1272.00000
796.00000 1384.00000
806.00000 1284.00000
813.00000 1204.00000
826.00000 1104.00000
991.00000 1376.00000
1000.00000 1287.00000
1004.00000 1232.00000
1012.00000 1142.00000
1193.00000 1338.00000
1200.00000 1289.00000
1202.00000 1261.00000
1205.00000 1219.00000
683.00000 1111.00000
371.00000 1116.00000
IMAGE=28_PR_22_01.jpg
ID=496
SCALE=0.032573
LM=25
140.00000 1029.00000
164.00000 981.00000
188.00000 971.00000
249.00000 1059.00000
539.00000 1122.00000
582.00000 1005.00000
359.00000 1151.00000
445.00000 1166.00000
445.00000 1136.00000
427.00000 892.00000
1434.00000 1071.00000
782.00000 1202.00000
792.00000 1088.00000
798.00000 995.00000
806.00000 884.00000
995.00000 1166.00000
1006.00000 1067.00000
1008.00000 1016.00000
1016.00000 928.00000
1211.00000 1113.00000
1217.00000 1066.00000
1220.00000 1044.00000
1225.00000 995.00000
658.00000 894.00000
281.00000 931.00000
IMAGE=28_PR_23_01.jpg
ID=497
SCALE=0.032573
LM=25
173.00000 1162.00000
201.00000 1106.00000
215.00000 1100.00000
305.00000 1174.00000
572.00000 1280.00000
622.00000 1159.00000
384.00000 1292.00000
479.00000 1317.00000
477.00000 1289.00000
471.00000 1054.00000
1467.00000 1226.00000
824.00000 1353.00000
831.00000 1247.00000
839.00000 1147.00000
849.00000 1039.00000
1037.00000 1330.00000
1045.00000 1229.00000
1049.00000 1166.00000
1056.00000 1074.00000
1255.00000 1266.00000
1261.00000 1215.00000
1261.00000 1191.00000
1266.00000 1138.00000
714.00000 1051.00000
336.00000 1057.00000
IMAGE=28_PR_24_01.jpg
ID=498
SCALE=0.032573
LM=25
184.00000 753.00000
200.00000 707.00000
211.00000 694.00000
298.00000 764.00000
658.00000 822.00000
694.00000 707.00000
491.00000 888.00000
537.00000 897.00000
534.00000 850.00000
515.00000 615.00000
1600.00000 787.00000
908.00000 919.00000
918.00000 798.00000
923.00000 702.00000
933.00000 586.00000
1138.00000 884.00000
1149.00000 774.00000
1153.00000 712.00000
1160.00000 622.00000
1372.00000 802.00000
1375.00000 756.00000
1378.00000 732.00000
1382.00000 689.00000
738.00000 597.00000
364.00000 646.00000
IMAGE=32_PR_1_01.jpg
ID=499
SCALE=0.032258
LM=25
75.00000 964.00000
92.00000 915.00000
107.00000 905.00000
178.00000 987.00000
435.00000 1037.00000
482.00000 935.00000
279.00000 1068.00000
354.00000 1071.00000
353.00000 1048.00000
338.00000 858.00000
1298.00000 937.00000
684.00000 1097.00000
685.00000 1001.00000
685.00000 921.00000
685.00000 832.00000
891.00000 1063.00000
890.00000 971.00000
891.00000 927.00000
891.00000 841.00000
1097.00000 992.00000
1096.00000 949.00000
1096.00000 933.00000
1097.00000 885.00000
543.00000 842.00000
198.00000 875.00000
IMAGE=32_PR_2_01.jpg
ID=500
SCALE=0.032258
LM=25
71.00000 1088.00000
85.00000 1031.00000
106.00000 1018.00000
178.00000 1093.00000
457.00000 1156.00000
496.00000 1053.00000
273.00000 1192.00000
370.00000 1205.00000
367.00000 1185.00000
345.00000 964.00000
1333.00000 1074.00000
701.00000 1229.00000
704.00000 1116.00000
708.00000 1039.00000
712.00000 930.00000
912.00000 1193.00000
915.00000 1096.00000
917.00000 1046.00000
920.00000 955.00000
1123.00000 1127.00000
1124.00000 1079.00000
1125.00000 1057.00000
1126.00000 1008.00000
558.00000 945.00000
208.00000 984.00000
IMAGE=32_PR_3_01.jpg
ID=501
SCALE=0.032051
LM=25
196.00000 1022.00000
222.00000 970.00000
236.00000 964.00000
296.00000 1045.00000
526.00000 1098.00000
560.00000 1012.00000
364.00000 1123.00000
442.00000 1140.00000
442.00000 1110.00000
438.00000 913.00000
1271.00000 1099.00000
714.00000 1192.00000
727.00000 1090.00000
738.00000 1014.00000
753.00000 913.00000
898.00000 1169.00000
908.00000 1087.00000
915.00000 1045.00000
926.00000 961.00000
1090.00000 1127.00000
1094.00000 1090.00000
1095.00000 1075.00000
1100.00000 1034.00000
626.00000 913.00000
352.00000 923.00000
IMAGE=32_PR_4_01.jpg
ID=502
SCALE=0.032258
LM=25
47.00000 813.00000
60.00000 754.00000
83.00000 744.00000
148.00000 827.00000
412.00000 888.00000
456.00000 792.00000
244.00000 922.00000
329.00000 938.00000
327.00000 910.00000
315.00000 697.00000
1237.00000 813.00000
644.00000 971.00000
649.00000 865.00000
652.00000 788.00000
654.00000 688.00000
842.00000 932.00000
844.00000 843.00000
845.00000 798.00000
848.00000 717.00000
1041.00000 865.00000
1041.00000 825.00000
1041.00000 802.00000
1045.00000 764.00000
527.00000 686.00000
180.00000 713.00000
IMAGE=32_PR_5_01.jpg
ID=503
SCALE=0.032258
LM=25
513.00000 1044.00000
538.00000 1001.00000
556.00000 994.00000
639.00000 1071.00000
888.00000 1115.00000
921.00000 1020.00000
721.00000 1152.00000
797.00000 1160.00000
796.00000 1133.00000
783.00000 938.00000
1656.00000 1027.00000
1102.00000 1186.00000
1103.00000 1084.00000
1104.00000 1006.00000
1104.00000 900.00000
1285.00000 1152.00000
1287.00000 1065.00000
1289.00000 1014.00000
1291.00000 925.00000
1471.00000 1089.00000
1471.00000 1046.00000
1472.00000 1027.00000
1472.00000 985.00000
983.00000 909.00000
649.00000 956.00000
IMAGE=32_PR_6_01.jpg
ID=504
SCALE=0.032258
LM=25
82.00000 841.00000
99.00000 800.00000
120.00000 785.00000
180.00000 857.00000
434.00000 893.00000
453.00000 803.00000
280.00000 932.00000
343.00000 941.00000
339.00000 915.00000
321.00000 729.00000
1136.00000 871.00000
613.00000 956.00000
621.00000 864.00000
630.00000 788.00000
637.00000 699.00000
789.00000 923.00000
797.00000 848.00000
799.00000 808.00000
807.00000 727.00000
964.00000 882.00000
965.00000 854.00000
967.00000 831.00000
969.00000 796.00000
511.00000 706.00000
187.00000 758.00000
IMAGE=32_PR_7_01.jpg
ID=505
SCALE=0.032258
LM=25
196.00000 572.00000
214.00000 534.00000
231.00000 522.00000
318.00000 597.00000
556.00000 660.00000
607.00000 555.00000
405.00000 691.00000
477.00000 700.00000
476.00000 679.00000
466.00000 465.00000
1413.00000 613.00000
797.00000 732.00000
805.00000 624.00000
812.00000 536.00000
820.00000 429.00000
1003.00000 697.00000
1009.00000 603.00000
1015.00000 553.00000
1020.00000 470.00000
1208.00000 643.00000
1212.00000 600.00000
1213.00000 580.00000
1218.00000 537.00000
668.00000 444.00000
349.00000 479.00000
IMAGE=32_PR_8_01.jpg
ID=506
SCALE=0.032258
LM=25
199.00000 774.00000
221.00000 734.00000
235.00000 722.00000
320.00000 797.00000
575.00000 858.00000
618.00000 757.00000
406.00000 893.00000
486.00000 901.00000
483.00000 865.00000
473.00000 671.00000
1424.00000 769.00000
814.00000 928.00000
815.00000 824.00000
819.00000 739.00000
824.00000 635.00000
1018.00000 902.00000
1018.00000 800.00000
1018.00000 746.00000
1021.00000 652.00000
1221.00000 836.00000
1222.00000 785.00000
1223.00000 759.00000
1225.00000 710.00000
678.00000 654.00000
335.00000 685.00000
IMAGE=32_PR_9_01.jpg
ID=507
SCALE=0.032258
LM=25
178.00000 844.00000
206.00000 799.00000
227.00000 790.00000
292.00000 873.00000
576.00000 930.00000
635.00000 821.00000
387.00000 964.00000
493.00000 974.00000
492.00000 953.00000
480.00000 734.00000
1455.00000 837.00000
835.00000 1000.00000
838.00000 887.00000
841.00000 800.00000
844.00000 692.00000
1042.00000 965.00000
1044.00000 864.00000
1045.00000 814.00000
1046.00000 721.00000
1251.00000 899.00000
1251.00000 850.00000
1252.00000 830.00000
1252.00000 777.00000
682.00000 715.00000
327.00000 761.00000
IMAGE=32_PR_10_01.jpg
ID=508
SCALE=0.032258
LM=25
385.00000 1107.00000
402.00000 1068.00000
419.00000 1058.00000
519.00000 1124.00000
789.00000 1168.00000
825.00000 1073.00000
615.00000 1210.00000
693.00000 1217.00000
692.00000 1187.00000
675.00000 990.00000
1671.00000 1113.00000
1030.00000 1248.00000
1035.00000 1146.00000
1038.00000 1064.00000
1044.00000 964.00000
1245.00000 1218.00000
1249.00000 1132.00000
1251.00000 1080.00000
1254.00000 996.00000
1461.00000 1157.00000
1465.00000 1119.00000
1465.00000 1102.00000
1466.00000 1059.00000
896.00000 974.00000
536.00000 1011.00000
IMAGE=32_PR_11_01.jpg
ID=509
SCALE=0.032258
LM=25
33.00000 878.00000
49.00000 836.00000
70.00000 823.00000
156.00000 893.00000
411.00000 934.00000
464.00000 830.00000
248.00000 974.00000
337.00000 981.00000
333.00000 949.00000
311.00000 752.00000
1198.00000 838.00000
645.00000 1003.00000
646.00000 898.00000
647.00000 815.00000
647.00000 704.00000
830.00000 968.00000
831.00000 871.00000
831.00000 822.00000
834.00000 738.00000
1015.00000 897.00000
1013.00000 854.00000
1013.00000 831.00000
1013.00000 787.00000
511.00000 719.00000
187.00000 772.00000
IMAGE=32_PR_12_01.jpg
ID=510
SCALE=0.032258
LM=25
358.00000 894.00000
385.00000 841.00000
405.00000 831.00000
462.00000 910.00000
750.00000 979.00000
801.00000 883.00000
576.00000 1013.00000
660.00000 1025.00000
660.00000 995.00000
657.00000 768.00000
1628.00000 981.00000
985.00000 1086.00000
998.00000 977.00000
1007.00000 890.00000
1022.00000 775.00000
1199.00000 1067.00000
1208.00000 972.00000
1215.00000 925.00000
1227.00000 831.00000
1412.00000 1022.00000
1418.00000 978.00000
1421.00000 955.00000
1428.00000 910.00000
877.00000 778.00000
508.00000 792.00000
IMAGE=32_PR_13_01.jpg
ID=511
SCALE=0.032258
LM=25
192.00000 928.00000
217.00000 881.00000
232.00000 873.00000
321.00000 942.00000
576.00000 996.00000
610.00000 902.00000
402.00000 1028.00000
478.00000 1042.00000
477.00000 1015.00000
466.00000 820.00000
1393.00000 943.00000
801.00000 1065.00000
806.00000 968.00000
811.00000 891.00000
816.00000 792.00000
1000.00000 1042.00000
1003.00000 949.00000
1007.00000 904.00000
1011.00000 818.00000
1200.00000 985.00000
1200.00000 939.00000
1201.00000 922.00000
1202.00000 876.00000
674.00000 805.00000
327.00000 836.00000
IMAGE=32_PR_14_01.jpg
ID=512
SCALE=0.032258
LM=25
67.00000 965.00000
92.00000 922.00000
114.00000 915.00000
186.00000 1001.00000
468.00000 1029.00000
507.00000 933.00000
274.00000 1062.00000
368.00000 1074.00000
367.00000 1046.00000
353.00000 854.00000
1257.00000 1006.00000
678.00000 1112.00000
687.00000 1008.00000
694.00000 931.00000
703.00000 827.00000
871.00000 1080.00000
881.00000 994.00000
884.00000 951.00000
893.00000 869.00000
1064.00000 1032.00000
1068.00000 989.00000
1069.00000 970.00000
1074.00000 927.00000
549.00000 839.00000
219.00000 885.00000
IMAGE=32_PR_15_01.jpg
ID=513
SCALE=0.032258
LM=25
41.00000 900.00000
73.00000 854.00000
85.00000 842.00000
168.00000 943.00000
437.00000 988.00000
479.00000 887.00000
254.00000 1027.00000
341.00000 1043.00000
340.00000 1003.00000
334.00000 794.00000
1228.00000 966.00000
647.00000 1090.00000
662.00000 969.00000
669.00000 888.00000
684.00000 767.00000
840.00000 1060.00000
853.00000 960.00000
857.00000 910.00000
867.00000 812.00000
1036.00000 1004.00000
1042.00000 954.00000
1044.00000 930.00000
1049.00000 883.00000
549.00000 770.00000
204.00000 813.00000
IMAGE=32_PR_16_01.jpg
ID=514
SCALE=0.032258
LM=25
67.00000 971.00000
87.00000 911.00000
104.00000 911.00000
180.00000 977.00000
445.00000 1050.00000
497.00000 953.00000
272.00000 1073.00000
359.00000 1088.00000
358.00000 1065.00000
348.00000 850.00000
1268.00000 1047.00000
669.00000 1142.00000
681.00000 1036.00000
692.00000 954.00000
702.00000 855.00000
866.00000 1122.00000
876.00000 1034.00000
883.00000 988.00000
893.00000 903.00000
1069.00000 1080.00000
1074.00000 1037.00000
1077.00000 1019.00000
1083.00000 977.00000
572.00000 854.00000
211.00000 870.00000
IMAGE=32_PR_17_01.jpg
ID=515
SCALE=0.032258
LM=25
12.00000 1016.00000
34.00000 971.00000
49.00000 960.00000
95.00000 1028.00000
318.00000 1062.00000
360.00000 969.00000
179.00000 1094.00000
261.00000 1100.00000
259.00000 1081.00000
233.00000 910.00000
1044.00000 947.00000
541.00000 1094.00000
537.00000 1011.00000
534.00000 950.00000
529.00000 869.00000
709.00000 1051.00000
704.00000 982.00000
704.00000 945.00000
701.00000 879.00000
878.00000 991.00000
876.00000 955.00000
875.00000 942.00000
873.00000 906.00000
404.00000 888.00000
128.00000 934.00000
IMAGE=32_PR_18_01.jpg
ID=516
SCALE=0.032258
LM=25
41.00000 815.00000
60.00000 771.00000
78.00000 766.00000
159.00000 834.00000
397.00000 916.00000
459.00000 811.00000
253.00000 941.00000
320.00000 951.00000
320.00000 932.00000
318.00000 712.00000
1236.00000 878.00000
641.00000 982.00000
650.00000 879.00000
658.00000 798.00000
666.00000 706.00000
841.00000 947.00000
849.00000 865.00000
851.00000 819.00000
858.00000 741.00000
1037.00000 898.00000
1042.00000 863.00000
1045.00000 842.00000
1046.00000 804.00000
472.00000 720.00000
195.00000 726.00000
IMAGE=32_PR_19_01.jpg
ID=517
SCALE=0.032258
LM=25
263.00000 991.00000
279.00000 950.00000
292.00000 937.00000
371.00000 999.00000
648.00000 1027.00000
675.00000 916.00000
487.00000 1086.00000
571.00000 1086.00000
567.00000 1059.00000
528.00000 858.00000
1512.00000 923.00000
885.00000 1081.00000
887.00000 973.00000
888.00000 885.00000
889.00000 788.00000
1095.00000 1027.00000
1098.00000 942.00000
1099.00000 885.00000
1099.00000 806.00000
1308.00000 963.00000
1306.00000 918.00000
1307.00000 897.00000
1307.00000 850.00000
729.00000 812.00000
390.00000 893.00000
IMAGE=32_PR_20_01.jpg
ID=518
SCALE=0.032258
LM=25
282.00000 955.00000
302.00000 919.00000
319.00000 909.00000
401.00000 998.00000
674.00000 1056.00000
748.00000 949.00000
503.00000 1082.00000
597.00000 1101.00000
596.00000 1067.00000
592.00000 862.00000
1682.00000 1082.00000
960.00000 1153.00000
975.00000 1042.00000
990.00000 954.00000
1003.00000 855.00000
1206.00000 1133.00000
1214.00000 1047.00000
1227.00000 994.00000
1233.00000 912.00000
1443.00000 1098.00000
1451.00000 1057.00000
1454.00000 1029.00000
1460.00000 986.00000
829.00000 852.00000
442.00000 885.00000
IMAGE=32_PR_21_01.jpg
ID=519
SCALE=0.032258
LM=25
17.00000 903.00000
30.00000 849.00000
43.00000 840.00000
121.00000 894.00000
408.00000 962.00000
417.00000 868.00000
261.00000 1003.00000
295.00000 1008.00000
293.00000 988.00000
276.00000 796.00000
1177.00000 898.00000
599.00000 1030.00000
605.00000 935.00000
606.00000 855.00000
611.00000 762.00000
790.00000 989.00000
792.00000 912.00000
796.00000 859.00000
801.00000 783.00000
986.00000 944.00000
988.00000 898.00000
988.00000 879.00000
988.00000 828.00000
472.00000 776.00000
167.00000 800.00000
IMAGE=32_PR_22_01.jpg
ID=520
SCALE=0.032258
LM=25
20.00000 882.00000
42.00000 829.00000
59.00000 823.00000
131.00000 904.00000
414.00000 966.00000
460.00000 869.00000
216.00000 986.00000
318.00000 1004.00000
318.00000 984.00000
311.00000 783.00000
1233.00000 956.00000
632.00000 1062.00000
644.00000 953.00000
654.00000 868.00000
666.00000 770.00000
831.00000 1038.00000
842.00000 949.00000
848.00000 902.00000
858.00000 812.00000
1036.00000 1003.00000
1040.00000 955.00000
1041.00000 933.00000
1046.00000 887.00000
507.00000 774.00000
176.00000 799.00000
IMAGE=32_PR_23_01.jpg
ID=521
SCALE=0.032258
LM=25
189.00000 913.00000
212.00000 858.00000
225.00000 854.00000
303.00000 929.00000
556.00000 974.00000
600.00000 883.00000
389.00000 1012.00000
472.00000 1020.00000
470.00000 997.00000
457.00000 819.00000
1404.00000 877.00000
804.00000 1042.00000
802.00000 942.00000
801.00000 864.00000
799.00000 771.00000
1005.00000 998.00000
1005.00000 914.00000
1003.00000 869.00000
1005.00000 789.00000
1206.00000 929.00000
1207.00000 894.00000
1207.00000 878.00000
1207.00000 837.00000
659.00000 782.00000
343.00000 825.00000
IMAGE=32_PR_24_01.jpg
ID=522
SCALE=0.032258
LM=25
135.00000 728.00000
160.00000 694.00000
181.00000 685.00000
258.00000 769.00000
492.00000 856.00000
570.00000 727.00000
341.00000 863.00000
427.00000 880.00000
427.00000 860.00000
429.00000 641.00000
1513.00000 739.00000
803.00000 914.00000
805.00000 801.00000
808.00000 715.00000
809.00000 607.00000
1039.00000 860.00000
1043.00000 768.00000
1047.00000 718.00000
1051.00000 637.00000
1274.00000 794.00000
1278.00000 752.00000
1279.00000 729.00000
1282.00000 692.00000
646.00000 626.00000
302.00000 669.00000
IMAGE=35_PR_1_01.jpg
ID=523
SCALE=0.032258
LM=25
54.00000 814.00000
76.00000 763.00000
93.00000 754.00000
174.00000 830.00000
422.00000 931.00000
495.00000 807.00000
272.00000 941.00000
348.00000 957.00000
349.00000 937.00000
345.00000 697.00000
1439.00000 846.00000
723.00000 1006.00000
733.00000 897.00000
733.00000 807.00000
738.00000 699.00000
961.00000 969.00000
966.00000 885.00000
967.00000 829.00000
971.00000 735.00000
1197.00000 925.00000
1202.00000 878.00000
1203.00000 849.00000
1205.00000 805.00000
563.00000 710.00000
235.00000 708.00000
IMAGE=35_PR_2_01.jpg
ID=524
SCALE=0.032258
LM=25
51.00000 1314.00000
80.00000 1261.00000
100.00000 1253.00000
157.00000 1355.00000
367.00000 1432.00000
480.00000 1314.00000
237.00000 1444.00000
334.00000 1466.00000
335.00000 1438.00000
341.00000 1222.00000
1334.00000 1427.00000
668.00000 1526.00000
686.00000 1407.00000
700.00000 1313.00000
717.00000 1199.00000
892.00000 1506.00000
904.00000 1402.00000
912.00000 1345.00000
927.00000 1248.00000
1112.00000 1458.00000
1120.00000 1409.00000
1123.00000 1386.00000
1130.00000 1340.00000
572.00000 1204.00000
224.00000 1235.00000
IMAGE=35_PR_3_01.jpg
ID=525
SCALE=0.032258
LM=25
112.00000 1094.00000
133.00000 1052.00000
151.00000 1044.00000
224.00000 1114.00000
410.00000 1175.00000
492.00000 1069.00000
300.00000 1189.00000
372.00000 1203.00000
371.00000 1183.00000
365.00000 1010.00000
1262.00000 1085.00000
683.00000 1214.00000
684.00000 1124.00000
685.00000 1053.00000
689.00000 964.00000
875.00000 1183.00000
879.00000 1102.00000
881.00000 1059.00000
881.00000 984.00000
1068.00000 1123.00000
1070.00000 1084.00000
1073.00000 1067.00000
1074.00000 1031.00000
558.00000 983.00000
260.00000 1015.00000
IMAGE=35_PR_4_01.jpg
ID=526
SCALE=0.032258
LM=25
18.00000 707.00000
36.00000 665.00000
57.00000 653.00000
122.00000 720.00000
308.00000 784.00000
401.00000 669.00000
211.00000 800.00000
288.00000 811.00000
286.00000 790.00000
269.00000 594.00000
1176.00000 652.00000
596.00000 813.00000
596.00000 727.00000
596.00000 645.00000
594.00000 558.00000
788.00000 779.00000
789.00000 694.00000
788.00000 644.00000
786.00000 566.00000
982.00000 717.00000
982.00000 669.00000
982.00000 645.00000
982.00000 601.00000
473.00000 575.00000
161.00000 617.00000
IMAGE=35_PR_5_01.jpg
ID=527
SCALE=0.032258
LM=25
11.00000 837.00000
29.00000 804.00000
51.00000 796.00000
112.00000 871.00000
285.00000 934.00000
369.00000 829.00000
181.00000 949.00000
249.00000 961.00000
248.00000 940.00000
249.00000 734.00000
1064.00000 897.00000
527.00000 995.00000
536.00000 902.00000
545.00000 821.00000
556.00000 726.00000
706.00000 977.00000
715.00000 891.00000
721.00000 845.00000
731.00000 751.00000
885.00000 936.00000
891.00000 888.00000
893.00000 867.00000
900.00000 822.00000
446.00000 727.00000
143.00000 760.00000
IMAGE=35_PR_6_01.jpg
ID=528
SCALE=0.032258
LM=25
224.00000 1240.00000
242.00000 1184.00000
260.00000 1176.00000
356.00000 1260.00000
556.00000 1336.00000
656.00000 1218.00000
422.00000 1341.00000
520.00000 1360.00000
520.00000 1341.00000
510.00000 1126.00000
1497.00000 1253.00000
859.00000 1394.00000
863.00000 1287.00000
868.00000 1203.00000
872.00000 1096.00000
1072.00000 1365.00000
1078.00000 1267.00000
1079.00000 1213.00000
1084.00000 1119.00000
1282.00000 1304.00000
1287.00000 1256.00000
1288.00000 1237.00000
1287.00000 1185.00000
744.00000 1117.00000
381.00000 1147.00000
IMAGE=35_PR_7_01.jpg
ID=529
SCALE=0.032258
LM=25
155.00000 1203.00000
178.00000 1151.00000
196.00000 1141.00000
274.00000 1222.00000
475.00000 1300.00000
564.00000 1179.00000
363.00000 1315.00000
438.00000 1330.00000
437.00000 1305.00000
424.00000 1084.00000
1390.00000 1259.00000
757.00000 1348.00000
769.00000 1249.00000
775.00000 1165.00000
785.00000 1067.00000
978.00000 1323.00000
986.00000 1234.00000
993.00000 1187.00000
1003.00000 1099.00000
1178.00000 1280.00000
1183.00000 1233.00000
1187.00000 1214.00000
1193.00000 1171.00000
638.00000 1076.00000
319.00000 1098.00000
IMAGE=35_PR_8_01.jpg
ID=530
SCALE=0.032258
LM=25
147.00000 1212.00000
165.00000 1168.00000
188.00000 1152.00000
273.00000 1238.00000
501.00000 1280.00000
590.00000 1146.00000
377.00000 1306.00000
463.00000 1315.00000
459.00000 1288.00000
433.00000 1067.00000
1485.00000 1182.00000
805.00000 1338.00000
810.00000 1221.00000
814.00000 1128.00000
819.00000 1007.00000
1028.00000 1309.00000
1036.00000 1200.00000
1039.00000 1138.00000
1047.00000 1035.00000
1255.00000 1244.00000
1260.00000 1189.00000
1262.00000 1162.00000
1263.00000 1112.00000
680.00000 1031.00000
304.00000 1099.00000
IMAGE=35_PR_9_01.jpg
ID=531
SCALE=0.032257
LM=25
182.00000 692.00000
206.00000 642.00000
229.00000 641.00000
304.00000 718.00000
512.00000 801.00000
585.00000 679.00000
390.00000 819.00000
453.00000 829.00000
451.00000 809.00000
449.00000 604.00000
1419.00000 747.00000
779.00000 864.00000
789.00000 756.00000
795.00000 677.00000
803.00000 572.00000
989.00000 838.00000
998.00000 742.00000
1003.00000 692.00000
1010.00000 606.00000
1206.00000 783.00000
1209.00000 735.00000
1210.00000 715.00000
1214.00000 668.00000
661.00000 581.00000
337.00000 610.00000
IMAGE=35_PR_10_01.jpg
ID=532
SCALE=0.032257
LM=25
197.00000 946.00000
219.00000 895.00000
239.00000 886.00000
336.00000 981.00000
572.00000 1061.00000
651.00000 928.00000
423.00000 1076.00000
507.00000 1092.00000
507.00000 1074.00000
496.00000 821.00000
1622.00000 995.00000
876.00000 1144.00000
884.00000 1023.00000
892.00000 923.00000
900.00000 804.00000
1126.00000 1113.00000
1131.00000 1008.00000
1135.00000 942.00000
1144.00000 845.00000
1372.00000 1045.00000
1376.00000 999.00000
1379.00000 975.00000
1383.00000 923.00000
756.00000 818.00000
386.00000 842.00000
IMAGE=35_PR_11_01.jpg
ID=533
SCALE=0.032257
LM=25
184.00000 1072.00000
199.00000 1031.00000
216.00000 1017.00000
308.00000 1087.00000
540.00000 1154.00000
623.00000 1016.00000
404.00000 1182.00000
495.00000 1190.00000
492.00000 1164.00000
465.00000 929.00000
1485.00000 1018.00000
837.00000 1201.00000
841.00000 1081.00000
840.00000 990.00000
841.00000 871.00000
1051.00000 1141.00000
1053.00000 1044.00000
1052.00000 987.00000
1056.00000 895.00000
1272.00000 1058.00000
1271.00000 1015.00000
1273.00000 993.00000
1272.00000 950.00000
702.00000 890.00000
354.00000 951.00000
IMAGE=35_PR_12_01.jpg
ID=534
SCALE=0.031947
LM=25
53.00000 762.00000
80.00000 716.00000
103.00000 707.00000
170.00000 797.00000
379.00000 885.00000
475.00000 763.00000
244.00000 891.00000
331.00000 912.00000
333.00000 888.00000
337.00000 661.00000
1299.00000 850.00000
661.00000 963.00000
675.00000 851.00000
685.00000 759.00000
699.00000 652.00000
871.00000 938.00000
883.00000 840.00000
888.00000 785.00000
901.00000 694.00000
1083.00000 880.00000
1091.00000 835.00000
1095.00000 809.00000
1100.00000 762.00000
575.00000 657.00000
221.00000 678.00000
IMAGE=35_PR_13_01.jpg
ID=535
SCALE=0.031947
LM=25
145.00000 918.00000
165.00000 866.00000
185.00000 860.00000
253.00000 934.00000
454.00000 1005.00000
534.00000 883.00000
341.00000 1019.00000
413.00000 1026.00000
412.00000 1009.00000
401.00000 812.00000
1342.00000 930.00000
723.00000 1058.00000
730.00000 959.00000
736.00000 876.00000
742.00000 775.00000
929.00000 1036.00000
935.00000 939.00000
939.00000 890.00000
945.00000 804.00000
1133.00000 972.00000
1137.00000 927.00000
1139.00000 903.00000
1142.00000 860.00000
609.00000 794.00000
302.00000 824.00000
IMAGE=35_PR_14_01.jpg
ID=536
SCALE=0.031947
LM=25
93.00000 880.00000
107.00000 817.00000
121.00000 809.00000
202.00000 869.00000
391.00000 952.00000
481.00000 837.00000
283.00000 964.00000
365.00000 979.00000
364.00000 956.00000
344.00000 743.00000
1277.00000 838.00000
681.00000 996.00000
684.00000 898.00000
681.00000 817.00000
682.00000 712.00000
879.00000 949.00000
881.00000 868.00000
881.00000 821.00000
881.00000 747.00000
1079.00000 881.00000
1077.00000 851.00000
1078.00000 830.00000
1082.00000 792.00000
560.00000 726.00000
235.00000 760.00000
IMAGE=35_PR_15_01.jpg
ID=537
SCALE=0.031947
LM=25
223.00000 994.00000
230.00000 946.00000
250.00000 929.00000
339.00000 1011.00000
563.00000 1064.00000
628.00000 937.00000
427.00000 1087.00000
510.00000 1092.00000
507.00000 1075.00000
480.00000 863.00000
1435.00000 930.00000
830.00000 1075.00000
833.00000 987.00000
830.00000 905.00000
830.00000 813.00000
1030.00000 1035.00000
1031.00000 948.00000
1030.00000 895.00000
1032.00000 813.00000
1234.00000 965.00000
1233.00000 918.00000
1235.00000 896.00000
1236.00000 849.00000
682.00000 847.00000
377.00000 883.00000
IMAGE=35_PR_16_01.jpg
ID=538
SCALE=0.031947
LM=25
77.00000 736.00000
95.00000 677.00000
113.00000 667.00000
211.00000 751.00000
430.00000 837.00000
528.00000 712.00000
283.00000 853.00000
388.00000 872.00000
388.00000 847.00000
375.00000 622.00000
1425.00000 704.00000
752.00000 905.00000
752.00000 790.00000
749.00000 695.00000
750.00000 573.00000
976.00000 868.00000
975.00000 749.00000
976.00000 692.00000
974.00000 582.00000
1202.00000 781.00000
1203.00000 721.00000
1204.00000 694.00000
1202.00000 638.00000
594.00000 601.00000
249.00000 635.00000
IMAGE=35_PR_17_01.jpg
ID=539
SCALE=0.031947
LM=25
43.00000 1078.00000
66.00000 1037.00000
82.00000 1029.00000
146.00000 1117.00000
340.00000 1185.00000
422.00000 1077.00000
218.00000 1192.00000
295.00000 1210.00000
294.00000 1194.00000
297.00000 998.00000
1209.00000 1081.00000
617.00000 1237.00000
620.00000 1140.00000
620.00000 1059.00000
620.00000 966.00000
814.00000 1203.00000
813.00000 1113.00000
815.00000 1064.00000
818.00000 975.00000
1012.00000 1139.00000
1012.00000 1093.00000
1012.00000 1068.00000
1015.00000 1026.00000
500.00000 979.00000
173.00000 1005.00000
IMAGE=35_PR_18_01.jpg
ID=540
SCALE=0.031947
LM=25
170.00000 994.00000
195.00000 956.00000
216.00000 947.00000
288.00000 1034.00000
537.00000 1103.00000
601.00000 964.00000
381.00000 1123.00000
470.00000 1138.00000
470.00000 1118.00000
453.00000 885.00000
1539.00000 986.00000
830.00000 1159.00000
833.00000 1041.00000
836.00000 947.00000
841.00000 833.00000
1065.00000 1108.00000
1069.00000 1006.00000
1069.00000 949.00000
1072.00000 855.00000
1303.00000 1026.00000
1304.00000 983.00000
1308.00000 961.00000
1309.00000 919.00000
699.00000 851.00000
323.00000 907.00000
IMAGE=35_PR_19_01.jpg
ID=541
SCALE=0.031947
LM=25
147.00000 948.00000
165.00000 904.00000
184.00000 890.00000
265.00000 975.00000
459.00000 1034.00000
557.00000 912.00000
348.00000 1054.00000
431.00000 1065.00000
429.00000 1041.00000
418.00000 827.00000
1408.00000 972.00000
757.00000 1093.00000
767.00000 991.00000
773.00000 900.00000
783.00000 804.00000
973.00000 1060.00000
984.00000 969.00000
986.00000 919.00000
997.00000 835.00000
1191.00000 1001.00000
1192.00000 964.00000
1193.00000 941.00000
1202.00000 901.00000
648.00000 809.00000
303.00000 846.00000
IMAGE=35_PR_20_01.jpg
ID=542
SCALE=0.031947
LM=25
71.00000 1046.00000
95.00000 998.00000
113.00000 987.00000
182.00000 1062.00000
392.00000 1130.00000
476.00000 1017.00000
269.00000 1148.00000
347.00000 1162.00000
346.00000 1142.00000
332.00000 919.00000
1274.00000 1122.00000
652.00000 1220.00000
667.00000 1104.00000
680.00000 1020.00000
695.00000 910.00000
859.00000 1192.00000
869.00000 1096.00000
879.00000 1048.00000
889.00000 958.00000
1066.00000 1144.00000
1071.00000 1097.00000
1078.00000 1078.00000
1088.00000 1031.00000
603.00000 906.00000
215.00000 940.00000
IMAGE=35_PR_21_01.jpg
ID=543
SCALE=0.031947
LM=25
178.00000 893.00000
200.00000 843.00000
216.00000 837.00000
284.00000 922.00000
488.00000 984.00000
568.00000 872.00000
365.00000 1002.00000
445.00000 1018.00000
444.00000 997.00000
432.00000 786.00000
1397.00000 890.00000
772.00000 1056.00000
776.00000 942.00000
777.00000 862.00000
779.00000 748.00000
950.00000 1017.00000
952.00000 921.00000
953.00000 865.00000
956.00000 769.00000
1190.00000 931.00000
1192.00000 899.00000
1193.00000 877.00000
1194.00000 840.00000
640.00000 766.00000
319.00000 810.00000
IMAGE=35_PR_22_01.jpg
ID=544
SCALE=0.032573
LM=25
199.00000 1185.00000
215.00000 1125.00000
237.00000 1114.00000
316.00000 1201.00000
541.00000 1277.00000
612.00000 1155.00000
396.00000 1288.00000
486.00000 1305.00000
484.00000 1287.00000
471.00000 1066.00000
1419.00000 1178.00000
810.00000 1334.00000
813.00000 1228.00000
816.00000 1142.00000
819.00000 1029.00000
1014.00000 1288.00000
1016.00000 1197.00000
1020.00000 1147.00000
1023.00000 1056.00000
1217.00000 1228.00000
1219.00000 1181.00000
1221.00000 1154.00000
1222.00000 1112.00000
679.00000 1052.00000
373.00000 1072.00000
IMAGE=35_PR_23_01.jpg
ID=545
SCALE=0.032573
LM=25
104.00000 740.00000
124.00000 693.00000
141.00000 688.00000
210.00000 770.00000
441.00000 851.00000
500.00000 719.00000
290.00000 863.00000
379.00000 882.00000
379.00000 862.00000
364.00000 640.00000
1362.00000 747.00000
705.00000 908.00000
710.00000 798.00000
713.00000 704.00000
716.00000 603.00000
922.00000 865.00000
928.00000 769.00000
928.00000 716.00000
933.00000 630.00000
1141.00000 791.00000
1144.00000 747.00000
1147.00000 724.00000
1149.00000 679.00000
574.00000 618.00000
232.00000 659.00000
IMAGE=35_PR_24_01.jpg
ID=546
SCALE=0.032573
LM=25
139.00000 1276.00000
152.00000 1235.00000
172.00000 1223.00000
233.00000 1308.00000
459.00000 1358.00000
538.00000 1245.00000
333.00000 1375.00000
417.00000 1387.00000
414.00000 1365.00000
399.00000 1164.00000
1372.00000 1315.00000
731.00000 1429.00000
741.00000 1328.00000
746.00000 1241.00000
758.00000 1141.00000
944.00000 1411.00000
950.00000 1316.00000
954.00000 1262.00000
965.00000 1176.00000
1157.00000 1359.00000
1162.00000 1311.00000
1166.00000 1286.00000
1169.00000 1241.00000
614.00000 1150.00000
281.00000 1187.00000
IMAGE=38_PR_1_01.jpg
ID=547
SCALE=0.032154
LM=25
243.00000 1213.00000
259.00000 1168.00000
284.00000 1158.00000
334.00000 1237.00000
529.00000 1285.00000
594.00000 1184.00000
423.00000 1302.00000
487.00000 1313.00000
485.00000 1295.00000
471.00000 1106.00000
1273.00000 1260.00000
749.00000 1351.00000
756.00000 1259.00000
769.00000 1183.00000
779.00000 1087.00000
920.00000 1340.00000
932.00000 1253.00000
937.00000 1204.00000
946.00000 1123.00000
1101.00000 1297.00000
1105.00000 1247.00000
1107.00000 1220.00000
1110.00000 1181.00000
657.00000 1091.00000
366.00000 1131.00000
IMAGE=38_PR_2_01.jpg
ID=548
SCALE=0.032154
LM=25
75.00000 1323.00000
98.00000 1279.00000
117.00000 1273.00000
183.00000 1353.00000
368.00000 1411.00000
436.00000 1318.00000
250.00000 1425.00000
317.00000 1441.00000
316.00000 1417.00000
314.00000 1227.00000
1118.00000 1349.00000
598.00000 1487.00000
603.00000 1392.00000
610.00000 1317.00000
617.00000 1221.00000
771.00000 1459.00000
774.00000 1379.00000
779.00000 1333.00000
782.00000 1256.00000
943.00000 1407.00000
945.00000 1364.00000
947.00000 1342.00000
948.00000 1306.00000
514.00000 1219.00000
224.00000 1241.00000
IMAGE=38_PR_3_01.jpg
ID=549
SCALE=0.032154
LM=25
123.00000 1307.00000
143.00000 1264.00000
166.00000 1257.00000
220.00000 1343.00000
411.00000 1391.00000
488.00000 1283.00000
296.00000 1407.00000
372.00000 1419.00000
371.00000 1401.00000
361.00000 1220.00000
1233.00000 1341.00000
660.00000 1449.00000
669.00000 1354.00000
676.00000 1279.00000
682.00000 1192.00000
851.00000 1430.00000
860.00000 1339.00000
864.00000 1293.00000
870.00000 1214.00000
1043.00000 1378.00000
1044.00000 1337.00000
1047.00000 1312.00000
1054.00000 1273.00000
561.00000 1198.00000
264.00000 1246.00000
IMAGE=38_PR_4_01.jpg
ID=550
SCALE=0.032154
LM=25
317.00000 968.00000
339.00000 925.00000
362.00000 916.00000
421.00000 990.00000
592.00000 1049.00000
666.00000 951.00000
496.00000 1066.00000
557.00000 1076.00000
557.00000 1059.00000
545.00000 877.00000
1298.00000 991.00000
814.00000 1109.00000
818.00000 1023.00000
825.00000 944.00000
831.00000 856.00000
972.00000 1093.00000
976.00000 1012.00000
982.00000 960.00000
989.00000 882.00000
1138.00000 1044.00000
1139.00000 1000.00000
1139.00000 977.00000
1142.00000 936.00000
733.00000 860.00000
452.00000 892.00000
IMAGE=38_PR_5_01.jpg
ID=551
SCALE=0.032154
LM=25
243.00000 1261.00000
251.00000 1213.00000
271.00000 1198.00000
329.00000 1272.00000
513.00000 1298.00000
574.00000 1192.00000
425.00000 1327.00000
489.00000 1326.00000
484.00000 1307.00000
448.00000 1138.00000
1236.00000 1201.00000
740.00000 1331.00000
739.00000 1249.00000
743.00000 1176.00000
744.00000 1093.00000
905.00000 1305.00000
908.00000 1228.00000
909.00000 1183.00000
909.00000 1111.00000
1071.00000 1251.00000
1072.00000 1214.00000
1072.00000 1192.00000
1075.00000 1156.00000
638.00000 1101.00000
362.00000 1158.00000
IMAGE=38_PR_6_01.jpg
ID=552
SCALE=0.032154
LM=25
154.00000 397.00000
177.00000 359.00000
194.00000 347.00000
274.00000 419.00000
461.00000 477.00000
522.00000 373.00000
341.00000 497.00000
407.00000 512.00000
406.00000 486.00000
399.00000 294.00000
1211.00000 487.00000
661.00000 567.00000
680.00000 461.00000
694.00000 386.00000
714.00000 283.00000
843.00000 550.00000
856.00000 460.00000
867.00000 415.00000
881.00000 331.00000
1029.00000 510.00000
1035.00000 467.00000
1039.00000 446.00000
1045.00000 410.00000
599.00000 279.00000
300.00000 312.00000
IMAGE=38_PR_7_01.jpg
ID=553
SCALE=0.032154
LM=25
85.00000 954.00000
114.00000 904.00000
139.00000 896.00000
189.00000 995.00000
396.00000 1087.00000
482.00000 981.00000
276.00000 1089.00000
337.00000 1110.00000
339.00000 1088.00000
358.00000 889.00000
1287.00000 1081.00000
672.00000 1175.00000
684.00000 1073.00000
698.00000 993.00000
709.00000 890.00000
899.00000 1171.00000
909.00000 1077.00000
919.00000 1030.00000
928.00000 937.00000
1076.00000 1137.00000
1083.00000 1083.00000
1085.00000 1059.00000
1092.00000 1004.00000
569.00000 892.00000
241.00000 889.00000
IMAGE=38_PR_8_01.jpg
ID=554
SCALE=0.032154
LM=25
184.00000 984.00000
202.00000 941.00000
219.00000 934.00000
299.00000 991.00000
500.00000 1052.00000
559.00000 937.00000
371.00000 1069.00000
449.00000 1082.00000
446.00000 1059.00000
421.00000 871.00000
1344.00000 955.00000
749.00000 1086.00000
751.00000 1002.00000
756.00000 927.00000
758.00000 841.00000
945.00000 1051.00000
952.00000 980.00000
954.00000 931.00000
958.00000 862.00000
1144.00000 993.00000
1147.00000 961.00000
1146.00000 941.00000
1152.00000 909.00000
616.00000 863.00000
327.00000 893.00000
IMAGE=38_PR_9_01.jpg
ID=555
SCALE=0.032154
LM=25
179.00000 1101.00000
202.00000 1051.00000
222.00000 1039.00000
299.00000 1120.00000
502.00000 1173.00000
571.00000 1054.00000
379.00000 1189.00000
457.00000 1203.00000
456.00000 1186.00000
429.00000 981.00000
1292.00000 1059.00000
746.00000 1219.00000
749.00000 1123.00000
751.00000 1038.00000
751.00000 936.00000
929.00000 1193.00000
932.00000 1099.00000
933.00000 1041.00000
934.00000 954.00000
1130.00000 1119.00000
1132.00000 1072.00000
1135.00000 1048.00000
1138.00000 1005.00000
645.00000 954.00000
317.00000 1003.00000
IMAGE=38_PR_10_01.jpg
ID=556
SCALE=0.032154
LM=25
242.00000 1163.00000
262.00000 1115.00000
282.00000 1106.00000
341.00000 1188.00000
556.00000 1237.00000
646.00000 1120.00000
440.00000 1254.00000
524.00000 1270.00000
523.00000 1249.00000
503.00000 1055.00000
1477.00000 1163.00000
845.00000 1283.00000
852.00000 1192.00000
859.00000 1108.00000
862.00000 1022.00000
1058.00000 1261.00000
1060.00000 1180.00000
1064.00000 1131.00000
1073.00000 1057.00000
1264.00000 1207.00000
1269.00000 1173.00000
1271.00000 1150.00000
1272.00000 1113.00000
709.00000 1031.00000
399.00000 1072.00000
IMAGE=38_PR_11_01.jpg
ID=557
SCALE=0.032154
LM=25
247.00000 1398.00000
258.00000 1354.00000
286.00000 1346.00000
346.00000 1427.00000
529.00000 1485.00000
614.00000 1376.00000
432.00000 1498.00000
498.00000 1512.00000
497.00000 1487.00000
492.00000 1289.00000
1302.00000 1404.00000
780.00000 1546.00000
784.00000 1454.00000
795.00000 1375.00000
792.00000 1282.00000
954.00000 1515.00000
959.00000 1439.00000
961.00000 1391.00000
964.00000 1317.00000
1128.00000 1465.00000
1129.00000 1429.00000
1132.00000 1406.00000
1134.00000 1365.00000
683.00000 1281.00000
395.00000 1310.00000
IMAGE=38_PR_12_01.jpg
ID=558
SCALE=0.032154
LM=25
264.00000 1311.00000
283.00000 1261.00000
299.00000 1256.00000
371.00000 1328.00000
556.00000 1394.00000
619.00000 1291.00000
437.00000 1404.00000
504.00000 1415.00000
503.00000 1403.00000
499.00000 1217.00000
1339.00000 1331.00000
791.00000 1447.00000
799.00000 1363.00000
802.00000 1283.00000
809.00000 1191.00000
975.00000 1425.00000
979.00000 1344.00000
985.00000 1293.00000
987.00000 1217.00000
1158.00000 1372.00000
1161.00000 1333.00000
1161.00000 1310.00000
1162.00000 1268.00000
679.00000 1206.00000
413.00000 1221.00000
IMAGE=38_PR_13_01.jpg
ID=559
SCALE=0.032154
LM=25
195.00000 982.00000
218.00000 930.00000
232.00000 927.00000
315.00000 1000.00000
523.00000 1052.00000
585.00000 944.00000
390.00000 1071.00000
464.00000 1082.00000
463.00000 1065.00000
446.00000 865.00000
1376.00000 1016.00000
766.00000 1117.00000
775.00000 1021.00000
780.00000 942.00000
791.00000 850.00000
964.00000 1098.00000
976.00000 1015.00000
977.00000 968.00000
987.00000 892.00000
1176.00000 1057.00000
1175.00000 1013.00000
1176.00000 992.00000
1183.00000 951.00000
655.00000 858.00000
346.00000 884.00000
IMAGE=38_PR_14_01.jpg
ID=560
SCALE=0.032154
LM=25
52.00000 1147.00000
78.00000 1103.00000
100.00000 1094.00000
151.00000 1171.00000
352.00000 1234.00000
436.00000 1133.00000
243.00000 1243.00000
309.00000 1259.00000
309.00000 1237.00000
308.00000 1034.00000
1207.00000 1221.00000
604.00000 1317.00000
617.00000 1216.00000
631.00000 1134.00000
647.00000 1031.00000
803.00000 1306.00000
813.00000 1217.00000
818.00000 1165.00000
832.00000 1072.00000
1001.00000 1265.00000
1007.00000 1223.00000
1012.00000 1198.00000
1021.00000 1151.00000
520.00000 1028.00000
197.00000 1053.00000
IMAGE=38_PR_15_01.jpg
ID=561
SCALE=0.032154
LM=25
227.00000 1293.00000
248.00000 1239.00000
263.00000 1231.00000
354.00000 1306.00000
575.00000 1385.00000
652.00000 1265.00000
438.00000 1399.00000
517.00000 1415.00000
516.00000 1392.00000
501.00000 1176.00000
1501.00000 1247.00000
868.00000 1455.00000
870.00000 1348.00000
866.00000 1259.00000
866.00000 1147.00000
1080.00000 1406.00000
1078.00000 1316.00000
1078.00000 1260.00000
1080.00000 1179.00000
1290.00000 1328.00000
1293.00000 1286.00000
1291.00000 1259.00000
1292.00000 1223.00000
723.00000 1163.00000
385.00000 1193.00000
IMAGE=38_PR_16_01.jpg
ID=562
SCALE=0.032154
LM=25
285.00000 857.00000
304.00000 802.00000
318.00000 797.00000
393.00000 856.00000
587.00000 928.00000
649.00000 829.00000
467.00000 947.00000
539.00000 958.00000
538.00000 939.00000
519.00000 744.00000
1412.00000 837.00000
841.00000 997.00000
846.00000 899.00000
844.00000 827.00000
847.00000 734.00000
1033.00000 958.00000
1036.00000 882.00000
1036.00000 836.00000
1038.00000 767.00000
1220.00000 898.00000
1226.00000 858.00000
1224.00000 836.00000
1227.00000 801.00000
719.00000 734.00000
424.00000 761.00000
IMAGE=38_PR_17_01.jpg
ID=563
SCALE=0.032154
LM=25
92.00000 991.00000
119.00000 955.00000
139.00000 942.00000
201.00000 1027.00000
402.00000 1077.00000
463.00000 959.00000
274.00000 1093.00000
351.00000 1105.00000
351.00000 1086.00000
333.00000 888.00000
1179.00000 1043.00000
620.00000 1130.00000
633.00000 1038.00000
643.00000 958.00000
657.00000 857.00000
807.00000 1114.00000
814.00000 1026.00000
823.00000 975.00000
834.00000 896.00000
990.00000 1074.00000
997.00000 1032.00000
1000.00000 1007.00000
1008.00000 967.00000
533.00000 863.00000
229.00000 912.00000
IMAGE=38_PR_18_01.jpg
ID=564
SCALE=0.032154
LM=25
189.00000 795.00000
210.00000 756.00000
226.00000 741.00000
294.00000 811.00000
482.00000 840.00000
550.00000 717.00000
395.00000 871.00000
455.00000 874.00000
451.00000 849.00000
412.00000 658.00000
1237.00000 759.00000
710.00000 879.00000
718.00000 789.00000
720.00000 711.00000
729.00000 621.00000
887.00000 853.00000
893.00000 770.00000
898.00000 720.00000
903.00000 643.00000
1063.00000 806.00000
1065.00000 761.00000
1066.00000 737.00000
1069.00000 693.00000
619.00000 631.00000
317.00000 690.00000
IMAGE=38_PR_19_01.jpg
ID=565
SCALE=0.032154
LM=25
40.00000 1135.00000
56.00000 1087.00000
75.00000 1075.00000
138.00000 1154.00000
315.00000 1216.00000
390.00000 1113.00000
216.00000 1226.00000
280.00000 1241.00000
280.00000 1221.00000
270.00000 1036.00000
1090.00000 1106.00000
565.00000 1262.00000
566.00000 1173.00000
566.00000 1106.00000
566.00000 1016.00000
745.00000 1223.00000
745.00000 1146.00000
744.00000 1104.00000
742.00000 1030.00000
916.00000 1163.00000
919.00000 1123.00000
917.00000 1104.00000
920.00000 1067.00000
449.00000 1033.00000
172.00000 1052.00000
IMAGE=38_PR_21_01.jpg
ID=566
SCALE=0.032154
LM=25
147.00000 1187.00000
172.00000 1133.00000
188.00000 1123.00000
253.00000 1194.00000
486.00000 1275.00000
557.00000 1159.00000
357.00000 1289.00000
431.00000 1298.00000
429.00000 1282.00000
419.00000 1073.00000
1390.00000 1206.00000
754.00000 1332.00000
761.00000 1239.00000
769.00000 1159.00000
776.00000 1063.00000
994.00000 1304.00000
998.00000 1213.00000
1000.00000 1169.00000
1006.00000 1083.00000
1181.00000 1245.00000
1183.00000 1193.00000
1184.00000 1168.00000
1190.00000 1122.00000
664.00000 1074.00000
296.00000 1088.00000
IMAGE=38_PR_22_01.jpg
ID=567
SCALE=0.032154
LM=25
196.00000 491.00000
214.00000 446.00000
234.00000 439.00000
287.00000 500.00000
480.00000 568.00000
546.00000 476.00000
391.00000 584.00000
435.00000 590.00000
433.00000 578.00000
428.00000 398.00000
1318.00000 526.00000
734.00000 624.00000
740.00000 541.00000
743.00000 468.00000
747.00000 387.00000
923.00000 616.00000
928.00000 535.00000
931.00000 487.00000
939.00000 414.00000
1123.00000 571.00000
1125.00000 531.00000
1126.00000 511.00000
1129.00000 472.00000
633.00000 392.00000
329.00000 411.00000
IMAGE=38_PR_23_01.jpg
ID=568
SCALE=0.032154
LM=25
109.00000 603.00000
134.00000 561.00000
155.00000 554.00000
218.00000 626.00000
424.00000 717.00000
512.00000 594.00000
303.00000 731.00000
384.00000 748.00000
383.00000 723.00000
380.00000 510.00000
1359.00000 634.00000
714.00000 780.00000
719.00000 675.00000
722.00000 588.00000
725.00000 481.00000
927.00000 748.00000
930.00000 654.00000
935.00000 598.00000
944.00000 510.00000
1140.00000 689.00000
1143.00000 642.00000
1148.00000 616.00000
1151.00000 570.00000
596.00000 493.00000
247.00000 528.00000
IMAGE=38_PR_24_01.jpg
ID=569
SCALE=0.032154
